# Supplementary material for: The in vivo measurement of replication fork velocity and pausing by lag-time analysis
Source: Nat Commun. 2023 Mar 30;14:1762. doi: 10.1038/s41467-023-37456-2 (PMC10063678; doi:10.1038/s41467-023-37456-2)
Supplement: Supplementary file 7 — Source Data [file 41467_2023_37456_MOESM7_ESM.xlsx]

## Sheet: Bs_257
Position_bp	MarkerFreq
-2.18742e+06	2.78689
-2.18451e+06	2.82644
-2.1816e+06	2.82395
-2.1787e+06	2.82395
-2.17579e+06	2.82395
-2.17288e+06	2.82395
-2.16997e+06	2.82146
-2.16706e+06	2.81898
-2.16416e+06	2.8165
-2.16125e+06	2.81402
-2.15834e+06	2.80907
-2.15543e+06	2.79919
-2.15253e+06	2.79673
-2.14962e+06	2.79673
-2.14671e+06	2.79427
-2.1438e+06	2.79427
-2.1409e+06	2.79427
-2.13799e+06	2.79181
-2.13508e+06	2.78689
-2.13217e+06	2.78199
-2.12927e+06	2.77954
-2.12636e+06	2.77465
-2.12345e+06	2.77221
-2.12054e+06	2.76246
-2.11763e+06	2.76003
-2.11473e+06	2.75275
-2.11182e+06	2.74791
-2.10891e+06	2.74549
-2.106e+06	2.74066
-2.1031e+06	2.73825
-2.10019e+06	2.73102
-2.09728e+06	2.72622
-2.09437e+06	2.72622
-2.09147e+06	2.72622
-2.08856e+06	2.72382
-2.08565e+06	2.72382
-2.08274e+06	2.72382
-2.07984e+06	2.72382
-2.07693e+06	2.72382
-2.07402e+06	2.72622
-2.07111e+06	2.72622
-2.0682e+06	2.72622
-2.0653e+06	2.72862
-2.06239e+06	2.73343
-2.05948e+06	2.76246
-2.05657e+06	2.76733
-2.05367e+06	2.76733
-2.05076e+06	2.76977
-2.04785e+06	2.77465
-2.04494e+06	2.7771
-2.04204e+06	2.78444
-2.03913e+06	2.79427
-2.03622e+06	2.81154
-2.03331e+06	2.82146
-2.03041e+06	2.82644
-2.0275e+06	2.82893
-2.02459e+06	2.83391
-2.02168e+06	2.85143
-2.01878e+06	2.90977
-2.01587e+06	2.94068
-2.01296e+06	2.94586
-2.01005e+06	2.94846
-2.00714e+06	2.95105
-2.00424e+06	2.95365
-2.00133e+06	2.95625
-1.99842e+06	2.95625
-1.99551e+06	2.95886
-1.99261e+06	2.95886
-1.9897e+06	2.96146
-1.98679e+06	2.96146
-1.98388e+06	2.96146
-1.98098e+06	2.96146
-1.97807e+06	2.95625
-1.97516e+06	2.95365
-1.97225e+06	2.95105
-1.96935e+06	2.95105
-1.96644e+06	2.94846
-1.96353e+06	2.94846
-1.96062e+06	2.94846
-1.95771e+06	2.94846
-1.95481e+06	2.94846
-1.9519e+06	2.94846
-1.94899e+06	2.94846
-1.94608e+06	2.94846
-1.94318e+06	2.94846
-1.94027e+06	2.94846
-1.93736e+06	2.95105
-1.93445e+06	2.95625
-1.93155e+06	2.96146
-1.92864e+06	2.96668
-1.92573e+06	2.97715
-1.92282e+06	2.99556
-1.91992e+06	2.99556
-1.91701e+06	2.99556
-1.9141e+06	2.99556
-1.91119e+06	2.99556
-1.90828e+06	2.99556
-1.90538e+06	2.99292
-1.90247e+06	2.99292
-1.89956e+06	2.98503
-1.89665e+06	2.94846
-1.89375e+06	2.94586
-1.89084e+06	2.93809
-1.88793e+06	2.93292
-1.88502e+06	2.93034
-1.88212e+06	2.93034
-1.87921e+06	2.92776
-1.8763e+06	2.92261
-1.87339e+06	2.91747
-1.87049e+06	2.9149
-1.86758e+06	2.9149
-1.86467e+06	2.9149
-1.86176e+06	2.9149
-1.85885e+06	2.92261
-1.85595e+06	2.92776
-1.85304e+06	2.93034
-1.85013e+06	2.9355
-1.84722e+06	2.94068
-1.84432e+06	2.96146
-1.84141e+06	2.97977
-1.8385e+06	3.01143
-1.83559e+06	3.01408
-1.83269e+06	3.01408
-1.82978e+06	3.01939
-1.82687e+06	3.02205
-1.82396e+06	3.03271
-1.82106e+06	3.03271
-1.81815e+06	3.03271
-1.81524e+06	3.03271
-1.81233e+06	3.03005
-1.80942e+06	3.02738
-1.80652e+06	3.02205
-1.80361e+06	3.01673
-1.8007e+06	3.01673
-1.79779e+06	3.01673
-1.79489e+06	3.01673
-1.79198e+06	3.01673
-1.78907e+06	3.01673
-1.78616e+06	3.01673
-1.78326e+06	3.00613
-1.78035e+06	3.00348
-1.77744e+06	3.00084
-1.77453e+06	3.00084
-1.77163e+06	3.00084
-1.76872e+06	3.00084
-1.76581e+06	2.9982
-1.7629e+06	3.00878
-1.76e+06	3.01408
-1.75709e+06	3.01673
-1.75418e+06	3.01673
-1.75127e+06	3.01939
-1.74836e+06	3.02471
-1.74546e+06	3.03539
-1.74255e+06	3.0461
-1.73964e+06	3.05415
-1.73673e+06	3.05684
-1.73383e+06	3.06223
-1.73092e+06	3.06763
-1.72801e+06	3.0866
-1.7251e+06	3.09749
-1.7222e+06	3.11664
-1.71929e+06	3.12213
-1.71638e+06	3.12488
-1.71347e+06	3.12763
-1.71057e+06	3.12763
-1.70766e+06	3.13039
-1.70475e+06	3.13315
-1.70184e+06	3.13315
-1.69893e+06	3.13315
-1.69603e+06	3.13315
-1.69312e+06	3.13591
-1.69021e+06	3.13867
-1.6873e+06	3.14143
-1.6844e+06	3.13867
-1.68149e+06	3.13867
-1.67858e+06	3.13867
-1.67567e+06	3.1442
-1.67277e+06	3.14697
-1.66986e+06	3.1442
-1.66695e+06	3.14697
-1.66404e+06	3.14697
-1.66114e+06	3.14697
-1.65823e+06	3.14974
-1.65532e+06	3.15252
-1.65241e+06	3.15529
-1.6495e+06	3.16643
-1.6466e+06	3.1832
-1.64369e+06	3.20006
-1.64078e+06	3.21701
-1.63787e+06	3.22268
-1.63497e+06	3.22836
-1.63206e+06	3.23121
-1.62915e+06	3.23121
-1.62624e+06	3.23405
-1.62334e+06	3.23975
-1.62043e+06	3.26266
-1.61752e+06	3.26841
-1.61461e+06	3.27129
-1.61171e+06	3.27417
-1.6088e+06	3.27417
-1.60589e+06	3.30022
-1.60298e+06	3.31478
-1.60007e+06	3.3177
-1.59717e+06	3.3177
-1.59426e+06	3.32355
-1.59135e+06	3.33234
-1.58844e+06	3.33821
-1.58554e+06	3.33821
-1.58263e+06	3.33821
-1.57972e+06	3.33527
-1.57681e+06	3.33234
-1.57391e+06	3.3294
-1.571e+06	3.27994
-1.56809e+06	3.27417
-1.56518e+06	3.27417
-1.56228e+06	3.27417
-1.55937e+06	3.27417
-1.55646e+06	3.27417
-1.55355e+06	3.27417
-1.55064e+06	3.27417
-1.54774e+06	3.27417
-1.54483e+06	3.27417
-1.54192e+06	3.27705
-1.53901e+06	3.27705
-1.53611e+06	3.27994
-1.5332e+06	3.28861
-1.53029e+06	3.29151
-1.52738e+06	3.29151
-1.52448e+06	3.29441
-1.52157e+06	3.29731
-1.51866e+06	3.30022
-1.51575e+06	3.30312
-1.51285e+06	3.32062
-1.50994e+06	3.33527
-1.50703e+06	3.39453
-1.50412e+06	3.39752
-1.50122e+06	3.40351
-1.49831e+06	3.40651
-1.4954e+06	3.42154
-1.49249e+06	3.44572
-1.48958e+06	3.45484
-1.48668e+06	3.49461
-1.48377e+06	3.49769
-1.48086e+06	3.50077
-1.47795e+06	3.50077
-1.47505e+06	3.50386
-1.47214e+06	3.50694
-1.46923e+06	3.50386
-1.46632e+06	3.49769
-1.46342e+06	3.49154
-1.46051e+06	3.48846
-1.4576e+06	3.48539
-1.45469e+06	3.48232
-1.45179e+06	3.47926
-1.44888e+06	3.4762
-1.44597e+06	3.47314
-1.44306e+06	3.47008
-1.44015e+06	3.46703
-1.43725e+06	3.43663
-1.43434e+06	3.43059
-1.43143e+06	3.42455
-1.42852e+06	3.41853
-1.42562e+06	3.41853
-1.42271e+06	3.41552
-1.4198e+06	3.41552
-1.41689e+06	3.41552
-1.41399e+06	3.41552
-1.41108e+06	3.41853
-1.40817e+06	3.42154
-1.40526e+06	3.42757
-1.40236e+06	3.43059
-1.39945e+06	3.43361
-1.39654e+06	3.43361
-1.39363e+06	3.43361
-1.39072e+06	3.43361
-1.38782e+06	3.43663
-1.38491e+06	3.43663
-1.382e+06	3.43966
-1.37909e+06	3.43966
-1.37619e+06	3.44269
-1.37328e+06	3.46727
-1.37037e+06	3.48671
-1.36746e+06	3.50386
-1.36456e+06	3.51312
-1.36165e+06	3.51312
-1.35874e+06	3.51932
-1.35583e+06	3.52862
-1.35293e+06	3.56297
-1.35002e+06	3.56925
-1.34711e+06	3.57554
-1.3442e+06	3.57869
-1.34129e+06	3.58184
-1.33839e+06	3.585
-1.33548e+06	3.585
-1.33257e+06	3.59765
-1.32966e+06	3.6167
-1.32676e+06	3.61989
-1.32385e+06	3.62308
-1.32094e+06	3.62627
-1.31803e+06	3.62627
-1.31513e+06	3.62627
-1.31222e+06	3.62627
-1.30931e+06	3.62627
-1.3064e+06	3.62308
-1.3035e+06	3.61989
-1.30059e+06	3.6167
-1.29768e+06	3.60716
-1.29477e+06	3.60716
-1.29186e+06	3.60399
-1.28896e+06	3.60399
-1.28605e+06	3.60399
-1.28314e+06	3.60399
-1.28023e+06	3.60081
-1.27733e+06	3.60081
-1.27442e+06	3.60081
-1.27151e+06	3.60399
-1.2686e+06	3.60399
-1.2657e+06	3.60399
-1.26279e+06	3.60399
-1.25988e+06	3.60399
-1.25697e+06	3.60716
-1.25407e+06	3.63266
-1.25116e+06	3.64548
-1.24825e+06	3.64869
-1.24534e+06	3.65834
-1.24243e+06	3.66479
-1.23953e+06	3.66802
-1.23662e+06	3.67125
-1.23371e+06	3.67125
-1.2308e+06	3.67125
-1.2279e+06	3.67125
-1.22499e+06	3.67125
-1.22208e+06	3.66802
-1.21917e+06	3.66802
-1.21627e+06	3.66802
-1.21336e+06	3.66156
-1.21045e+06	3.65834
-1.20754e+06	3.65512
-1.20464e+06	3.6519
-1.20173e+06	3.62946
-1.19882e+06	3.62308
-1.19591e+06	3.61034
-1.19301e+06	3.59765
-1.1901e+06	3.59131
-1.18719e+06	3.585
-1.18428e+06	3.58184
-1.18137e+06	3.58184
-1.17847e+06	3.57869
-1.17556e+06	3.57239
-1.17265e+06	3.56925
-1.16974e+06	3.56611
-1.16684e+06	3.56297
-1.16393e+06	3.55983
-1.16102e+06	3.55983
-1.15811e+06	3.5567
-1.15521e+06	3.54732
-1.1523e+06	3.54419
-1.14939e+06	3.54107
-1.14648e+06	3.54107
-1.14358e+06	3.54107
-1.14067e+06	3.53484
-1.13776e+06	3.53173
-1.13485e+06	3.51932
-1.13194e+06	3.51003
-1.12904e+06	3.50386
-1.12613e+06	3.50077
-1.12322e+06	3.49769
-1.12031e+06	3.48846
-1.11741e+06	3.47926
-1.1145e+06	3.47008
-1.11159e+06	3.46703
-1.10868e+06	3.46398
-1.10578e+06	3.46093
-1.10287e+06	3.45484
-1.09996e+06	3.44269
-1.09705e+06	3.43361
-1.09415e+06	3.42455
-1.09124e+06	3.41853
-1.08833e+06	3.41853
-1.08542e+06	3.41251
-1.08251e+06	3.40351
-1.07961e+06	3.37367
-1.0767e+06	3.3707
-1.07379e+06	3.3707
-1.07088e+06	3.3707
-1.06798e+06	3.36773
-1.06507e+06	3.36773
-1.06216e+06	3.36773
-1.05925e+06	3.36477
-1.05635e+06	3.33234
-1.05344e+06	3.3294
-1.05053e+06	3.3294
-1.04762e+06	3.32647
-1.04472e+06	3.32355
-1.04181e+06	3.32355
-1.0389e+06	3.32062
-1.03599e+06	3.32062
-1.03308e+06	3.3177
-1.03018e+06	3.3177
-1.02727e+06	3.3177
-1.02436e+06	3.31478
-1.02145e+06	3.31186
-1.01855e+06	3.30895
-1.01564e+06	3.30895
-1.01273e+06	3.30312
-1.00982e+06	3.30022
-1.00692e+06	3.29441
-1.00401e+06	3.27705
-1.0011e+06	3.26553
-998193	3.24261
-995285	3.22836
-992378	3.22552
-989470	3.22268
-986563	3.21985
-983655	3.21985
-980747	3.19535
-977840	3.1804
-974932	3.1748
-972024	3.16922
-969117	3.16086
-966209	3.15529
-963301	3.15252
-960394	3.15252
-957486	3.15252
-954579	3.15252
-951671	3.14974
-948763	3.14974
-945856	3.14974
-942948	3.14697
-940040	3.1442
-937133	3.13867
-934225	3.13315
-931317	3.12488
-928410	3.09204
-925502	3.06763
-922594	3.05684
-919687	3.0461
-916779	3.01143
-913872	3.00613
-910964	3.00348
-908056	3.00348
-905149	3.00084
-902241	2.9982
-899333	2.99029
-896426	2.98766
-893518	2.98503
-890610	2.9824
-887703	2.97977
-884795	2.97715
-881887	2.97453
-878980	2.96407
-876072	2.95886
-873165	2.95105
-870257	2.94846
-867349	2.94327
-864442	2.89444
-861534	2.89444
-858626	2.89444
-855719	2.89189
-852811	2.89189
-849903	2.88934
-846996	2.8868
-844088	2.8868
-841181	2.87919
-838273	2.86906
-835365	2.86401
-832458	2.86149
-829550	2.85897
-826642	2.85646
-823735	2.84892
-820827	2.84141
-817919	2.83391
-815012	2.82893
-812104	2.82644
-809196	2.8165
-806289	2.79427
-803381	2.79427
-800474	2.79427
-797566	2.79427
-794658	2.79427
-791751	2.79427
-788843	2.79427
-785935	2.79427
-783028	2.7771
-780120	2.76977
-777212	2.7649
-774305	2.7649
-771397	2.76246
-768489	2.76246
-765582	2.76003
-762674	2.76003
-759767	2.7576
-756859	2.75518
-753951	2.75275
-751044	2.75033
-748136	2.74791
-745228	2.74791
-742321	2.74549
-739413	2.74549
-736505	2.74066
-733598	2.73825
-730690	2.71424
-727783	2.71185
-724875	2.70708
-721967	2.7047
-719060	2.69519
-716152	2.69045
-713244	2.66048
-710337	2.64814
-707429	2.63883
-704521	2.63419
-701614	2.62955
-698706	2.62724
-695798	2.618
-692891	2.6088
-689983	2.60191
-687076	2.59277
-684168	2.5882
-681260	2.58593
-678353	2.58138
-675445	2.5791
-672537	2.57683
-669630	2.57683
-666722	2.57457
-663814	2.58138
-660907	2.58138
-657999	2.58365
-655091	2.58365
-652184	2.58593
-649276	2.58593
-646369	2.58593
-643461	2.58365
-640553	2.58365
-637646	2.58365
-634738	2.58138
-631830	2.57683
-628923	2.55424
-626015	2.54975
-623107	2.54302
-620200	2.53855
-617292	2.52962
-614385	2.5274
-611477	2.52073
-608569	2.49863
-605662	2.49643
-602754	2.49643
-599846	2.49424
-596939	2.49204
-594031	2.48328
-591123	2.48109
-588216	2.44638
-585308	2.43564
-582400	2.43135
-579493	2.42921
-576585	2.42707
-573678	2.42494
-570770	2.42494
-567862	2.42494
-564955	2.42494
-562047	2.42494
-559139	2.42494
-556232	2.4228
-553324	2.4228
-550416	2.42494
-547509	2.42494
-544601	2.42707
-541694	2.42921
-538786	2.43135
-535878	2.43349
-532971	2.43349
-530063	2.43349
-527155	2.43349
-524248	2.43135
-521340	2.42707
-518432	2.42494
-515525	2.4228
-512617	2.41854
-509709	2.41216
-506802	2.4058
-503894	2.39945
-500987	2.39945
-498079	2.39523
-495171	2.39523
-492264	2.39312
-489356	2.39101
-486448	2.38471
-483541	2.38051
-480633	2.37423
-477725	2.35756
-474818	2.33895
-471910	2.3369
-469002	2.33484
-466095	2.33484
-463187	2.33278
-460280	2.32868
-457372	2.3103
-454464	2.3042
-451557	2.3042
-448649	2.30218
-445741	2.30015
-442834	2.29813
-439926	2.27999
-437018	2.27798
-434111	2.27597
-431203	2.27397
-428296	2.26997
-425388	2.26797
-422480	2.26797
-419573	2.26598
-416665	2.26398
-413757	2.26
-410850	2.25801
-407942	2.25602
-405034	2.25404
-402127	2.24809
-399219	2.24216
-396311	2.23821
-393404	2.23034
-390496	2.20555
-387589	2.17411
-384681	2.1722
-381773	2.17029
-378866	2.16838
-375958	2.16647
-373050	2.16266
-370143	2.15505
-367235	2.14937
-364327	2.1437
-361420	2.14181
-358512	2.13993
-355604	2.13993
-352697	2.13804
-349789	2.13428
-346882	2.1324
-343974	2.12865
-341066	2.12303
-338159	2.12117
-335251	2.11743
-332343	2.11743
-329436	2.11743
-326528	2.11557
-323620	2.11371
-320713	2.10442
-317805	2.06769
-314898	2.06587
-311990	2.06223
-309082	2.0586
-306175	2.05679
-303267	2.05498
-300359	2.05498
-297452	2.05317
-294544	2.04056
-291636	2.03517
-288729	2.03338
-285821	2.03159
-282913	2.03159
-280006	2.02981
-277098	2.02981
-274191	2.02802
-271283	2.02802
-268375	2.02802
-265468	2.02802
-262560	2.02802
-259652	2.02802
-256745	2.02623
-253837	2.02445
-250929	2.02267
-248022	2.02089
-245114	2.01911
-242206	2.01911
-239299	2.01911
-236391	2.01733
-233484	2.01378
-230576	2.01378
-227668	2.01378
-224761	2.00847
-221853	2.00317
-218945	1.99965
-216038	1.99965
-213130	1.99965
-210222	2.00141
-207315	2.00141
-204407	2.00141
-201500	2.00141
-198592	1.99965
-195684	1.99965
-192777	1.99789
-189869	1.99789
-186961	1.99437
-184054	1.99086
-181146	1.98736
-178238	1.98386
-175331	1.98037
-172423	1.96843
-169515	1.95956
-166608	1.95267
-163700	1.94752
-160793	1.94409
-157885	1.94238
-154977	1.93726
-152070	1.92535
-149162	1.92027
-146254	1.91689
-143347	1.91352
-140439	1.91015
-137531	1.90679
-134624	1.88675
-131716	1.88177
-128808	1.88012
-125901	1.87846
-122993	1.87681
-120086	1.87681
-117178	1.87351
-114270	1.87186
-111363	1.87021
-108455	1.86857
-105547	1.86692
-102640	1.84567
-99732.1	1.84567
-96824.4	1.84405
-93916.8	1.8408
-91009.2	1.83595
-88101.5	1.83433
-85193.9	1.82467
-82286.2	1.81505
-79378.6	1.81345
-76471	1.81026
-73563.3	1.80708
-70655.7	1.8039
-67748	1.80072
-64840.4	1.79597
-61932.8	1.79281
-59025.1	1.78966
-56117.5	1.77508
-53209.8	1.76462
-50302.2	1.76307
-47394.5	1.76307
-44486.9	1.76152
-41579.3	1.76152
-38671.6	1.76307
-35764	1.76307
-32856.3	1.76462
-29948.7	1.77621
-27041.1	1.78023
-24133.4	1.7818
-21225.8	1.78337
-18318.1	1.78337
-15410.5	1.78337
-12502.9	1.78337
-9595.22	1.78337
-6687.57	1.78337
-3779.93	1.78337
-872.292	1.7818
2035.35	1.78023
4942.99	1.77866
7850.63	1.7771
10758.3	1.77397
13665.9	1.72772
16573.6	1.72165
19481.2	1.71258
22388.8	1.70806
25296.5	1.70656
28204.1	1.70505
31111.8	1.70505
34019.4	1.70355
36927	1.70355
39834.7	1.70056
42742.3	1.69906
45650	1.69458
48557.6	1.69011
51465.2	1.6812
54372.9	1.67382
57280.5	1.66793
60188.2	1.665
63095.8	1.66207
66003.4	1.6606
68911.1	1.65768
71818.7	1.65622
74726.4	1.65331
77634	1.6504
80541.7	1.6446
83449.3	1.64026
86356.9	1.63449
89264.6	1.63018
92172.2	1.62731
95079.9	1.62302
97987.5	1.61874
100895	1.61589
103803	1.61021
106710	1.60879
109618	1.60879
112526	1.60737
115433	1.60596
118341	1.60455
121249	1.60172
124156	1.5989
127064	1.59609
129972	1.59328
132879	1.59328
135787	1.59328
138694	1.59328
141602	1.59328
144510	1.59328
147417	1.59328
150325	1.59328
153233	1.59328
156140	1.59328
159048	1.59328
161956	1.59328
164863	1.59328
167771	1.59328
170679	1.59328
173586	1.59469
176494	1.60031
179401	1.60596
182309	1.60879
185217	1.61304
188124	1.61589
191032	1.61731
193940	1.61589
196847	1.61589
199755	1.61447
202663	1.61163
205570	1.60879
208478	1.60172
211385	1.60172
214293	1.60031
217201	1.5989
220108	1.5989
223016	1.5975
225924	1.59469
228831	1.59048
231739	1.58628
234647	1.57792
237554	1.57515
240462	1.57238
243370	1.57238
246277	1.57099
249185	1.57099
252092	1.55585
255000	1.55038
257908	1.54629
260815	1.54221
263723	1.53679
266631	1.52869
269538	1.526
272446	1.52466
275354	1.52332
278261	1.52064
281169	1.51796
284077	1.51262
286984	1.51129
289892	1.50996
292799	1.50731
295707	1.50465
298615	1.50333
301522	1.50201
304430	1.50201
307338	1.50068
310245	1.50068
313153	1.50201
316061	1.50201
318968	1.50201
321876	1.50201
324783	1.50333
327691	1.50333
330599	1.50465
333506	1.50465
336414	1.50731
339322	1.50996
342229	1.52064
345137	1.52332
348045	1.52466
350952	1.52735
353860	1.53004
356768	1.53273
359675	1.53544
362583	1.53544
365490	1.53814
368398	1.53814
371306	1.5395
374213	1.5395
377121	1.5395
380029	1.5395
382936	1.5395
385844	1.54085
388752	1.5395
391659	1.53679
394567	1.53544
397475	1.53544
400382	1.53408
403290	1.53139
406197	1.526
409105	1.52332
412013	1.52064
414920	1.5193
417828	1.5193
420736	1.51662
423643	1.51662
426551	1.51662
429459	1.51662
432366	1.51662
435274	1.51796
438181	1.51796
441089	1.5193
443997	1.526
446904	1.52869
449812	1.53004
452720	1.53004
455627	1.53004
458535	1.53139
461443	1.53139
464350	1.53273
467258	1.53273
470166	1.53408
473073	1.53544
475981	1.53544
478888	1.53679
481796	1.54085
484704	1.54357
487611	1.54357
490519	1.54357
493427	1.54221
496334	1.54085
499242	1.5395
502150	1.50598
505057	1.50333
507965	1.50068
510873	1.50068
513780	1.50068
516688	1.50068
519595	1.49936
522503	1.49804
525411	1.4462
528318	1.43858
531226	1.43731
534134	1.43605
537041	1.43352
539949	1.43352
542857	1.43226
545764	1.43226
548672	1.431
551579	1.42974
554487	1.431
557395	1.431
560302	1.43226
563210	1.43352
566118	1.43731
569025	1.43858
571933	1.43858
574841	1.43985
577748	1.44111
580656	1.44238
583564	1.44238
586471	1.44238
589379	1.44238
592286	1.44238
595194	1.44365
598102	1.44493
601009	1.44747
603917	1.45899
606825	1.45899
609732	1.45899
612640	1.45899
615548	1.45899
618455	1.45771
621363	1.45771
624271	1.45642
627178	1.45642
630086	1.45514
632993	1.45514
635901	1.45386
638809	1.45002
641716	1.43731
644624	1.43605
647532	1.43352
650439	1.431
653347	1.42974
656255	1.42722
659162	1.42221
662070	1.42095
664977	1.39861
667885	1.39492
670793	1.39247
673700	1.39002
676608	1.38635
679516	1.38147
682423	1.37904
685331	1.3742
688239	1.37178
691146	1.37057
694054	1.36816
696962	1.36455
699869	1.35975
702777	1.35616
705684	1.35497
708592	1.35378
711500	1.3514
714407	1.35021
717315	1.35021
720223	1.34902
723130	1.35021
726038	1.35021
728946	1.35021
731853	1.3514
734761	1.3514
737669	1.35259
740576	1.35378
743484	1.35497
746391	1.35497
749299	1.35616
752207	1.35736
755114	1.36095
758022	1.36455
760930	1.36575
763837	1.37057
766745	1.37178
769653	1.37299
772560	1.37299
775468	1.37299
778375	1.37299
781283	1.3742
784191	1.3742
787098	1.37541
790006	1.37662
792914	1.37662
795821	1.37783
798729	1.37783
801637	1.37662
804544	1.37541
807452	1.3742
810360	1.36575
813267	1.36455
816175	1.36215
819082	1.35975
821990	1.35975
824898	1.35856
827805	1.35616
830713	1.35616
833621	1.35497
836528	1.3514
839436	1.33719
842344	1.33367
845251	1.33249
848159	1.33132
851066	1.33132
853974	1.33132
856882	1.33132
859789	1.32898
862697	1.32664
865605	1.32664
868512	1.32547
871420	1.32547
874328	1.32547
877235	1.3243
880143	1.32314
883051	1.31849
885958	1.31733
888866	1.31733
891773	1.31385
894681	1.31038
897589	1.30923
900496	1.30923
903404	1.30923
906312	1.31038
909219	1.31038
912127	1.31154
915035	1.31269
917942	1.31385
920850	1.31501
923758	1.31501
926665	1.31617
929573	1.31617
932480	1.31849
935388	1.32197
938296	1.3243
941203	1.32781
944111	1.32781
947019	1.33015
949926	1.33015
952834	1.33015
955742	1.33132
958649	1.33015
961557	1.33015
964464	1.33015
967372	1.32898
970280	1.32547
973187	1.30808
976095	1.30348
979003	1.30119
981910	1.30004
984818	1.2989
987726	1.2989
990633	1.29547
993541	1.29092
996449	1.28524
999356	1.28185
1.00226e+06	1.28073
1.00517e+06	1.2796
1.00808e+06	1.27847
1.01099e+06	1.27847
1.01389e+06	1.27847
1.0168e+06	1.27847
1.01971e+06	1.27847
1.02262e+06	1.2796
1.02552e+06	1.2796
1.02843e+06	1.28073
1.03134e+06	1.28185
1.03425e+06	1.28298
1.03716e+06	1.28298
1.04006e+06	1.28298
1.04297e+06	1.28298
1.04588e+06	1.28298
1.04879e+06	1.28298
1.05169e+06	1.28298
1.0546e+06	1.28185
1.05751e+06	1.2796
1.06042e+06	1.27735
1.06332e+06	1.27622
1.06623e+06	1.2695
1.06914e+06	1.26392
1.07205e+06	1.25284
1.07495e+06	1.25284
1.07786e+06	1.25284
1.08077e+06	1.25174
1.08368e+06	1.25064
1.08659e+06	1.24954
1.08949e+06	1.24624
1.0924e+06	1.24624
1.09531e+06	1.24514
1.09822e+06	1.24734
1.10112e+06	1.24954
1.10403e+06	1.25394
1.10694e+06	1.25505
1.10985e+06	1.25615
1.11275e+06	1.25726
1.11566e+06	1.25837
1.11857e+06	1.25948
1.12148e+06	1.26059
1.12438e+06	1.2617
1.12729e+06	1.26392
1.1302e+06	1.27174
1.13311e+06	1.2751
1.13602e+06	1.28751
1.13892e+06	1.29092
1.14183e+06	1.29205
1.14474e+06	1.29319
1.14765e+06	1.29547
1.15055e+06	1.29547
1.15346e+06	1.29661
1.15637e+06	1.29661
1.15928e+06	1.29661
1.16218e+06	1.29661
1.16509e+06	1.29661
1.168e+06	1.29661
1.17091e+06	1.29319
1.17381e+06	1.28524
1.17672e+06	1.28185
1.17963e+06	1.27847
1.18254e+06	1.27735
1.18545e+06	1.27622
1.18835e+06	1.27286
1.19126e+06	1.26392
1.19417e+06	1.23858
1.19708e+06	1.2364
1.19998e+06	1.23423
1.20289e+06	1.23314
1.2058e+06	1.23206
1.20871e+06	1.23097
1.21161e+06	1.22989
1.21452e+06	1.22556
1.21743e+06	1.22341
1.22034e+06	1.22125
1.22324e+06	1.21911
1.22615e+06	1.21375
1.22906e+06	1.21161
1.23197e+06	1.21161
1.23488e+06	1.21161
1.23778e+06	1.21161
1.24069e+06	1.21161
1.2436e+06	1.21268
1.24651e+06	1.21268
1.24941e+06	1.21161
1.25232e+06	1.20417
1.25523e+06	1.20205
1.25814e+06	1.19994
1.26104e+06	1.19888
1.26395e+06	1.19782
1.26686e+06	1.19572
1.26977e+06	1.19466
1.27267e+06	1.19361
1.27558e+06	1.19256
1.27849e+06	1.19256
1.2814e+06	1.19256
1.2843e+06	1.19151
1.28721e+06	1.19151
1.29012e+06	1.19151
1.29303e+06	1.19256
1.29594e+06	1.19361
1.29884e+06	1.19466
1.30175e+06	1.19677
1.30466e+06	1.19677
1.30757e+06	1.19782
1.31047e+06	1.19782
1.31338e+06	1.19782
1.31629e+06	1.19782
1.3192e+06	1.19782
1.3221e+06	1.19782
1.32501e+06	1.19888
1.32792e+06	1.19888
1.33083e+06	1.19888
1.33373e+06	1.19888
1.33664e+06	1.19782
1.33955e+06	1.19782
1.34246e+06	1.19677
1.34537e+06	1.19256
1.34827e+06	1.19151
1.35118e+06	1.19151
1.35409e+06	1.19151
1.357e+06	1.19046
1.3599e+06	1.19046
1.36281e+06	1.18942
1.36572e+06	1.18942
1.36863e+06	1.18837
1.37153e+06	1.18732
1.37444e+06	1.18628
1.37735e+06	1.18523
1.38026e+06	1.18523
1.38316e+06	1.18419
1.38607e+06	1.18419
1.38898e+06	1.18419
1.39189e+06	1.18419
1.3948e+06	1.18419
1.3977e+06	1.18419
1.40061e+06	1.18419
1.40352e+06	1.18419
1.40643e+06	1.18419
1.40933e+06	1.18419
1.41224e+06	1.18315
1.41515e+06	1.18315
1.41806e+06	1.18211
1.42096e+06	1.17899
1.42387e+06	1.17795
1.42678e+06	1.17692
1.42969e+06	1.17588
1.43259e+06	1.17588
1.4355e+06	1.17484
1.43841e+06	1.17381
1.44132e+06	1.17278
1.44423e+06	1.17174
1.44713e+06	1.16968
1.45004e+06	1.16968
1.45295e+06	1.16865
1.45586e+06	1.1666
1.45876e+06	1.16557
1.46167e+06	1.16454
1.46458e+06	1.16454
1.46749e+06	1.16865
1.47039e+06	1.17174
1.4733e+06	1.17381
1.47621e+06	1.17484
1.47912e+06	1.17484
1.48202e+06	1.17588
1.48493e+06	1.17588
1.48784e+06	1.17588
1.49075e+06	1.17588
1.49366e+06	1.17588
1.49656e+06	1.17484
1.49947e+06	1.17484
1.50238e+06	1.17484
1.50529e+06	1.17381
1.50819e+06	1.17278
1.5111e+06	1.17174
1.51401e+06	1.17174
1.51692e+06	1.15739
1.51982e+06	1.15739
1.52273e+06	1.15739
1.52564e+06	1.15637
1.52855e+06	1.15637
1.53145e+06	1.15637
1.53436e+06	1.15637
1.53727e+06	1.15535
1.54018e+06	1.15535
1.54309e+06	1.14019
1.54599e+06	1.13618
1.5489e+06	1.13518
1.55181e+06	1.13518
1.55472e+06	1.13419
1.55762e+06	1.13319
1.56053e+06	1.13219
1.56344e+06	1.13219
1.56635e+06	1.13119
1.56925e+06	1.1302
1.57216e+06	1.1292
1.57507e+06	1.12821
1.57798e+06	1.12821
1.58088e+06	1.12821
1.58379e+06	1.12821
1.5867e+06	1.12821
1.58961e+06	1.12821
1.59251e+06	1.1292
1.59542e+06	1.1292
1.59833e+06	1.1292
1.60124e+06	1.1302
1.60415e+06	1.1302
1.60705e+06	1.1302
1.60996e+06	1.1302
1.61287e+06	1.1302
1.61578e+06	1.1302
1.61868e+06	1.1302
1.62159e+06	1.1302
1.6245e+06	1.1302
1.62741e+06	1.1302
1.63031e+06	1.1302
1.63322e+06	1.1302
1.63613e+06	1.13119
1.63904e+06	1.13119
1.64194e+06	1.1302
1.64485e+06	1.1292
1.64776e+06	1.12821
1.65067e+06	1.12821
1.65358e+06	1.12722
1.65648e+06	1.12622
1.65939e+06	1.12226
1.6623e+06	1.11635
1.66521e+06	1.11145
1.66811e+06	1.11047
1.67102e+06	1.10949
1.67393e+06	1.10851
1.67684e+06	1.10365
1.67974e+06	1.09397
1.68265e+06	1.09012
1.68556e+06	1.08821
1.68847e+06	1.08725
1.69137e+06	1.08725
1.69428e+06	1.08725
1.69719e+06	1.08629
1.7001e+06	1.08629
1.70301e+06	1.08629
1.70591e+06	1.08629
1.70882e+06	1.08629
1.71173e+06	1.08629
1.71464e+06	1.08629
1.71754e+06	1.08629
1.72045e+06	1.08629
1.72336e+06	1.08629
1.72627e+06	1.08725
1.72917e+06	1.08725
1.73208e+06	1.08725
1.73499e+06	1.08821
1.7379e+06	1.08821
1.7408e+06	1.09301
1.74371e+06	1.0959
1.74662e+06	1.09686
1.74953e+06	1.09783
1.75244e+06	1.10073
1.75534e+06	1.12029
1.75825e+06	1.12226
1.76116e+06	1.12325
1.76407e+06	1.12622
1.76697e+06	1.12821
1.76988e+06	1.13119
1.77279e+06	1.14825
1.7757e+06	1.16454
1.7786e+06	1.17381
1.78151e+06	1.18003
1.78442e+06	1.18211
1.78733e+06	1.18315
1.79023e+06	1.18419
1.79314e+06	1.20356
1.79605e+06	1.21589
1.79896e+06	1.2246
1.80187e+06	1.23127
1.80477e+06	1.23491
1.80768e+06	1.24069
1.81059e+06	1.24813
1.8135e+06	1.26281
1.8164e+06	1.26281
1.81931e+06	1.26392
1.82222e+06	1.26615
1.82513e+06	1.26726
1.82803e+06	1.26726
1.83094e+06	1.26838
1.83385e+06	1.26838
1.83676e+06	1.2695
1.83966e+06	1.2695
1.84257e+06	1.26838
1.84548e+06	1.26726
1.84839e+06	1.26726
1.85129e+06	1.26726
1.8542e+06	1.27062
1.85711e+06	1.27062
1.86002e+06	1.2695
1.86293e+06	1.2695
1.86583e+06	1.26838
1.86874e+06	1.26838
1.87165e+06	1.26726
1.87456e+06	1.26838
1.87746e+06	1.2695
1.88037e+06	1.34378
1.88328e+06	1.34783
1.88619e+06	1.34783
1.88909e+06	1.34902
1.892e+06	1.35259
1.89491e+06	1.49686
1.89782e+06	1.50987
1.90072e+06	1.5199
1.90363e+06	1.53273
1.90654e+06	1.58349
1.90945e+06	1.59048
1.91236e+06	1.60891
1.91526e+06	1.70041
1.91817e+06	1.77631
1.92108e+06	1.83272
1.92399e+06	1.84242
1.92689e+06	1.84405
1.9298e+06	1.85055
1.93271e+06	1.9458
1.93562e+06	2.27197
1.93852e+06	2.27798
1.94143e+06	2.27999
1.94434e+06	2.28199
1.94725e+06	2.28199
1.95015e+06	2.28199
1.95306e+06	2.284
1.95597e+06	2.43135
1.95888e+06	2.43564
1.96179e+06	2.43778
1.96469e+06	2.45285
1.9676e+06	2.46004
1.97051e+06	2.46446
1.97342e+06	2.48434
1.97632e+06	2.55649
1.97923e+06	2.55649
1.98214e+06	2.561
1.98505e+06	2.561
1.98795e+06	2.56777
1.99086e+06	2.58365
1.99377e+06	2.58593
1.99668e+06	2.58593
1.99958e+06	2.58593
2.00249e+06	2.58593
2.0054e+06	2.58593
2.00831e+06	2.58593
2.01122e+06	2.58593
2.01412e+06	2.5791

## Sheet: Bs_94
Position_bp	MarkerFreq
-2.09305e+06	1.09241
-2.08762e+06	1.09241
-2.08219e+06	1.09241
-2.07675e+06	1.09241
-2.07132e+06	1.09241
-2.06589e+06	1.09241
-2.06046e+06	1.09241
-2.05502e+06	1.09241
-2.04959e+06	1.09064
-2.04416e+06	1.09064
-2.03872e+06	1.08887
-2.03329e+06	1.08887
-2.02786e+06	1.08887
-2.02243e+06	1.08887
-2.01699e+06	1.09064
-2.01156e+06	1.09064
-2.00613e+06	1.09064
-2.0007e+06	1.09064
-1.99526e+06	1.0871
-1.98983e+06	1.08358
-1.9844e+06	1.08007
-1.97896e+06	1.08007
-1.97353e+06	1.07831
-1.9681e+06	1.07657
-1.96267e+06	1.07308
-1.95723e+06	1.07482
-1.9518e+06	1.07657
-1.94637e+06	1.08007
-1.94094e+06	1.08007
-1.9355e+06	1.08358
-1.93007e+06	1.08358
-1.92464e+06	1.08887
-1.9192e+06	1.09419
-1.91377e+06	1.09597
-1.90834e+06	1.10132
-1.90291e+06	1.10311
-1.89747e+06	1.10669
-1.89204e+06	1.10849
-1.88661e+06	1.11934
-1.88117e+06	1.12116
-1.87574e+06	1.12664
-1.87031e+06	1.1303
-1.86488e+06	1.13398
-1.85944e+06	1.13767
-1.85401e+06	1.14137
-1.84858e+06	1.15067
-1.84315e+06	1.15441
-1.83771e+06	1.15817
-1.83228e+06	1.16194
-1.82685e+06	1.16571
-1.82141e+06	1.16951
-1.81598e+06	1.17331
-1.81055e+06	1.17522
-1.80512e+06	1.17713
-1.79968e+06	1.17904
-1.79425e+06	1.17904
-1.78882e+06	1.17904
-1.78338e+06	1.17522
-1.77795e+06	1.17331
-1.77252e+06	1.17141
-1.76709e+06	1.16951
-1.76165e+06	1.16761
-1.75622e+06	1.16382
-1.75079e+06	1.16194
-1.74536e+06	1.16005
-1.73992e+06	1.15817
-1.73449e+06	1.15629
-1.72906e+06	1.15254
-1.72362e+06	1.1488
-1.71819e+06	1.14508
-1.71276e+06	1.13952
-1.70733e+06	1.13767
-1.70189e+06	1.13398
-1.69646e+06	1.13214
-1.69103e+06	1.12847
-1.68559e+06	1.12481
-1.68016e+06	1.12116
-1.67473e+06	1.12481
-1.6693e+06	1.12481
-1.66386e+06	1.12664
-1.65843e+06	1.12664
-1.653e+06	1.12847
-1.64757e+06	1.12847
-1.64213e+06	1.12847
-1.6367e+06	1.12847
-1.63127e+06	1.12664
-1.62583e+06	1.12664
-1.6204e+06	1.12664
-1.61497e+06	1.12847
-1.60954e+06	1.12847
-1.6041e+06	1.12847
-1.59867e+06	1.12481
-1.59324e+06	1.12299
-1.5878e+06	1.11934
-1.58237e+06	1.11753
-1.57694e+06	1.11753
-1.57151e+06	1.11753
-1.56607e+06	1.11934
-1.56064e+06	1.11934
-1.55521e+06	1.11934
-1.54978e+06	1.11934
-1.54434e+06	1.12116
-1.53891e+06	1.12299
-1.53348e+06	1.12299
-1.52804e+06	1.12481
-1.52261e+06	1.1303
-1.51718e+06	1.13582
-1.51175e+06	1.13582
-1.50631e+06	1.13582
-1.50088e+06	1.13767
-1.49545e+06	1.13952
-1.49002e+06	1.14322
-1.48458e+06	1.14508
-1.47915e+06	1.14694
-1.47372e+06	1.1488
-1.46828e+06	1.1488
-1.46285e+06	1.14694
-1.45742e+06	1.1488
-1.45199e+06	1.15067
-1.44655e+06	1.15067
-1.44112e+06	1.15254
-1.43569e+06	1.15254
-1.43025e+06	1.15441
-1.42482e+06	1.15629
-1.41939e+06	1.15817
-1.41396e+06	1.16005
-1.40852e+06	1.16382
-1.40309e+06	1.17141
-1.39766e+06	1.17141
-1.39223e+06	1.17904
-1.38679e+06	1.18096
-1.38136e+06	1.18672
-1.37593e+06	1.19058
-1.37049e+06	1.19252
-1.36506e+06	1.19834
-1.35963e+06	1.20224
-1.3542e+06	1.20419
-1.34876e+06	1.20811
-1.34333e+06	1.21401
-1.3379e+06	1.21795
-1.33246e+06	1.21993
-1.32703e+06	1.2239
-1.3216e+06	1.22788
-1.31617e+06	1.23188
-1.31073e+06	1.23388
-1.3053e+06	1.23388
-1.29987e+06	1.23789
-1.29444e+06	1.23789
-1.289e+06	1.2399
-1.28357e+06	1.2399
-1.27814e+06	1.24192
-1.2727e+06	1.24394
-1.26727e+06	1.24596
-1.26184e+06	1.24596
-1.25641e+06	1.24596
-1.25097e+06	1.24798
-1.24554e+06	1.24596
-1.24011e+06	1.24596
-1.23467e+06	1.24798
-1.22924e+06	1.25001
-1.22381e+06	1.25204
-1.21838e+06	1.25204
-1.21294e+06	1.25204
-1.20751e+06	1.25204
-1.20208e+06	1.25408
-1.19665e+06	1.25408
-1.19121e+06	1.25408
-1.18578e+06	1.25408
-1.18035e+06	1.25611
-1.17491e+06	1.25611
-1.16948e+06	1.25815
-1.16405e+06	1.2602
-1.15862e+06	1.26225
-1.15318e+06	1.26635
-1.14775e+06	1.2643
-1.14232e+06	1.2643
-1.13688e+06	1.26635
-1.13145e+06	1.26635
-1.12602e+06	1.26841
-1.12059e+06	1.26635
-1.11515e+06	1.2643
-1.10972e+06	1.2643
-1.10429e+06	1.26225
-1.09886e+06	1.2602
-1.09342e+06	1.2602
-1.08799e+06	1.2602
-1.08256e+06	1.26225
-1.07712e+06	1.2602
-1.07169e+06	1.2602
-1.06626e+06	1.2602
-1.06083e+06	1.2602
-1.05539e+06	1.2602
-1.04996e+06	1.2602
-1.04453e+06	1.26225
-1.03909e+06	1.2602
-1.03366e+06	1.2602
-1.02823e+06	1.2602
-1.0228e+06	1.26225
-1.01736e+06	1.2643
-1.01193e+06	1.2643
-1.0065e+06	1.26225
-1.00107e+06	1.25815
-995633	1.25408
-990200	1.25204
-984767	1.25001
-979334	1.24596
-973902	1.24596
-968469	1.24596
-963036	1.24596
-957603	1.24596
-952171	1.24596
-946738	1.24596
-941305	1.24596
-935872	1.24596
-930439	1.24394
-925007	1.24394
-919574	1.24394
-914141	1.24596
-908708	1.24596
-903276	1.24596
-897843	1.24596
-892410	1.24798
-886977	1.24798
-881545	1.24596
-876112	1.2399
-870679	1.23789
-865246	1.23789
-859813	1.23789
-854381	1.23789
-848948	1.2399
-843515	1.24596
-838082	1.24798
-832650	1.24798
-827217	1.24596
-821784	1.24394
-816351	1.24192
-810919	1.24192
-805486	1.24192
-800053	1.24394
-794620	1.24394
-789187	1.24596
-783755	1.24798
-778322	1.24596
-772889	1.24596
-767456	1.24596
-762024	1.24394
-756591	1.24394
-751158	1.24192
-745725	1.24192
-740292	1.24192
-734860	1.2399
-729427	1.23789
-723994	1.23789
-718561	1.23388
-713129	1.23388
-707696	1.23388
-702263	1.23588
-696830	1.23789
-691398	1.23789
-685965	1.2399
-680532	1.24192
-675099	1.24394
-669666	1.24394
-664234	1.24394
-658801	1.24394
-653368	1.24192
-647935	1.24192
-642503	1.24394
-637070	1.24394
-631637	1.24394
-626204	1.24394
-620772	1.24394
-615339	1.24596
-609906	1.24798
-604473	1.24798
-599040	1.24798
-593608	1.25001
-588175	1.25408
-582742	1.25611
-577309	1.25815
-571877	1.2602
-566444	1.2643
-561011	1.26635
-555578	1.27047
-550145	1.2746
-544713	1.2746
-539280	1.27667
-533847	1.27875
-528414	1.28083
-522982	1.28083
-517549	1.28083
-512116	1.28083
-506683	1.28083
-501251	1.28083
-495818	1.28083
-490385	1.28083
-484952	1.28083
-479519	1.28291
-474087	1.28499
-468654	1.28708
-463221	1.28708
-457788	1.28708
-452356	1.28708
-446923	1.28708
-441490	1.28708
-436057	1.28917
-430624	1.29127
-425192	1.29757
-419759	1.30179
-414326	1.30391
-408893	1.30391
-403461	1.30815
-398028	1.31028
-392595	1.31667
-387162	1.31881
-381730	1.32096
-376297	1.3231
-370864	1.32525
-365431	1.32525
-359998	1.32741
-354566	1.32956
-349133	1.32956
-343700	1.33172
-338267	1.32956
-332835	1.32741
-327402	1.32525
-321969	1.3231
-316536	1.3231
-311104	1.3231
-305671	1.32096
-300238	1.31881
-294805	1.31667
-289372	1.31667
-283940	1.31454
-278507	1.31454
-273074	1.3124
-267641	1.31028
-262209	1.31028
-256776	1.30815
-251343	1.30815
-245910	1.30815
-240477	1.30815
-235045	1.30815
-229612	1.30815
-224179	1.30603
-218746	1.30603
-213314	1.30603
-207881	1.30815
-202448	1.30815
-197015	1.30603
-191583	1.30179
-186150	1.29968
-180717	1.29547
-175284	1.29127
-169851	1.28708
-164419	1.28708
-158986	1.28708
-153553	1.28917
-148120	1.29127
-142688	1.29337
-137255	1.29337
-131822	1.29337
-126389	1.29547
-120956	1.29547
-115524	1.29337
-110091	1.29127
-104658	1.28917
-99225.4	1.28917
-93792.6	1.28499
-88359.9	1.28291
-82927.1	1.27875
-77494.3	1.27667
-72061.5	1.2746
-66628.8	1.27667
-61196	1.27875
-55763.2	1.28083
-50330.5	1.28083
-44897.7	1.28083
-39464.9	1.28083
-34032.1	1.28083
-28599.4	1.28083
-23166.6	1.28291
-17733.8	1.28499
-12301	1.28708
-6868.28	1.28917
-1435.51	1.29127
3997.27	1.29337
9430.04	1.29968
14862.8	1.30391
20295.6	1.30815
25728.4	1.3124
31161.1	1.31667
36593.9	1.32096
42026.7	1.32525
47459.4	1.33172
52892.2	1.33605
58325	1.3404
63757.8	1.34913
69190.5	1.35352
74623.3	1.35572
80056.1	1.35792
85488.8	1.35792
90921.6	1.36013
96354.4	1.36234
101787	1.36677
107220	1.37122
112653	1.37568
118085	1.38015
123518	1.39284
128951	1.40502
134384	1.40731
139817	1.41188
145249	1.41648
150682	1.41878
156115	1.42571
161548	1.43034
166980	1.442
172413	1.44669
177846	1.4514
183279	1.45612
188712	1.46085
194144	1.46561
199577	1.47037
205010	1.48236
210443	1.48718
215875	1.49652
221308	1.50662
226741	1.5189
232174	1.52632
237606	1.53129
243039	1.53627
248472	1.53876
253905	1.54126
259338	1.54126
264770	1.54377
270203	1.54879
275636	1.55383
281069	1.55888
286501	1.56649
291934	1.56904
297367	1.57159
302800	1.57414
308232	1.57926
313665	1.58697
319098	1.59213
324531	1.59731
329964	1.59991
335396	1.60251
340829	1.60251
346262	1.60511
351695	1.60772
357127	1.61033
362560	1.61295
367993	1.61033
373426	1.60772
378859	1.61295
384291	1.61557
389724	1.6182
395157	1.62346
400590	1.62346
406022	1.62346
411455	1.6261
416888	1.62346
422321	1.6261
427753	1.62874
433186	1.62874
438619	1.63404
444052	1.63935
449485	1.64202
454917	1.64468
460350	1.64736
465783	1.65271
471216	1.6554
476648	1.65809
482081	1.66348
487514	1.66619
492947	1.67161
498380	1.67432
503812	1.67704
509245	1.67977
514678	1.68523
520111	1.69071
525543	1.69346
530976	1.70173
536409	1.70449
541842	1.70726
547274	1.71839
552707	1.72118
558140	1.72398
563573	1.72958
569006	1.73239
574438	1.73239
579871	1.73803
585304	1.73803
590737	1.73803
596169	1.74085
601602	1.74368
607035	1.74652
612468	1.74652
617900	1.74935
623333	1.7522
628766	1.7579
634199	1.76648
639632	1.7751
645064	1.78667
650497	1.78957
655930	1.79248
661363	1.81003
666795	1.81592
672228	1.82182
677661	1.82775
683094	1.83369
688527	1.83966
693959	1.84564
699392	1.85164
704825	1.85767
710258	1.86371
715690	1.8789
721123	1.88501
726556	1.88808
731989	1.90656
737421	1.90966
742854	1.91276
748287	1.91587
753720	1.9221
759153	1.92522
764585	1.93148
770018	1.93777
775451	1.94407
780884	1.95039
786316	1.95674
791749	1.9631
797182	1.96949
802615	1.97589
808048	1.98554
813480	1.99524
818913	2.00173
824346	2.00498
829779	2.00824
835211	2.01477
840644	2.01804
846077	2.02461
851510	2.0279
856942	2.0378
862375	2.04443
867808	2.04775
873241	2.05441
878674	2.05775
884106	2.05775
889539	2.05775
894972	2.06779
900405	2.07115
905837	2.07452
911270	2.07789
916703	2.08465
922136	2.09143
927568	2.09483
933001	2.09823
938434	2.10164
943867	2.10848
949300	2.1119
954732	2.11534
960165	2.12222
965598	2.12222
971031	2.13258
976463	2.13604
981896	2.13951
987329	2.14299
992762	2.14647
998195	2.15345
1.00363e+06	2.15695
1.00906e+06	2.16046
1.01449e+06	2.16397
1.01993e+06	2.16397
1.02536e+06	2.16397
1.03079e+06	2.15695
1.03622e+06	2.14996
1.04166e+06	2.14996
1.04709e+06	2.15695
1.05252e+06	2.16046
1.05796e+06	2.16397
1.06339e+06	2.16397
1.06882e+06	2.16749
1.07425e+06	2.17101
1.07969e+06	2.17101
1.08512e+06	2.17454
1.09055e+06	2.17454
1.09598e+06	2.17807
1.10142e+06	2.18161
1.10685e+06	2.18515
1.11228e+06	2.18515
1.11772e+06	2.18515
1.12315e+06	2.18515
1.12858e+06	2.18515
1.13401e+06	2.18515
1.13945e+06	2.1887
1.14488e+06	2.19226
1.15031e+06	2.19582
1.15574e+06	2.19582
1.16118e+06	2.19582
1.16661e+06	2.19939
1.17204e+06	2.20297
1.17748e+06	2.21013
1.18291e+06	2.21013
1.18834e+06	2.21013
1.19377e+06	2.21013
1.19921e+06	2.20655
1.20464e+06	2.21013
1.21007e+06	2.20297
1.21551e+06	2.19939
1.22094e+06	2.19582
1.22637e+06	2.1887
1.2318e+06	2.18515
1.23724e+06	2.18515
1.24267e+06	2.18515
1.2481e+06	2.18515
1.25353e+06	2.18515
1.25897e+06	2.18515
1.2644e+06	2.18515
1.26983e+06	2.18515
1.27527e+06	2.18515
1.2807e+06	2.18161
1.28613e+06	2.17807
1.29156e+06	2.17454
1.297e+06	2.17454
1.30243e+06	2.17454
1.30786e+06	2.17454
1.3133e+06	2.17454
1.31873e+06	2.17454
1.32416e+06	2.17101
1.32959e+06	2.16749
1.33503e+06	2.16397
1.34046e+06	2.16397
1.34589e+06	2.16046
1.35132e+06	2.15695
1.35676e+06	2.15695
1.36219e+06	2.15345
1.36762e+06	2.15345
1.37306e+06	2.14996
1.37849e+06	2.14647
1.38392e+06	2.14299
1.38935e+06	2.13951
1.39479e+06	2.13951
1.40022e+06	2.13951
1.40565e+06	2.13951
1.41109e+06	2.13951
1.41652e+06	2.14299
1.42195e+06	2.14299
1.42738e+06	2.14647
1.43282e+06	2.14647
1.43825e+06	2.14299
1.44368e+06	2.13951
1.44911e+06	2.13604
1.45455e+06	2.12912
1.45998e+06	2.12222
1.46541e+06	2.11877
1.47085e+06	2.11877
1.47628e+06	2.11877
1.48171e+06	2.12912
1.48714e+06	2.12912
1.49258e+06	2.13258
1.49801e+06	2.12566
1.50344e+06	2.12222
1.50888e+06	2.12222
1.51431e+06	2.12222
1.51974e+06	2.11877
1.52517e+06	2.11534
1.53061e+06	2.11534
1.53604e+06	2.1119
1.54147e+06	2.1119
1.5469e+06	2.10506
1.55234e+06	2.10506
1.55777e+06	2.10848
1.5632e+06	2.10848
1.56864e+06	2.10506
1.57407e+06	2.10164
1.5795e+06	2.09823
1.58493e+06	2.09483
1.59037e+06	2.09143
1.5958e+06	2.08804
1.60123e+06	2.08127
1.60666e+06	2.07789
1.6121e+06	2.07452
1.61753e+06	2.06779
1.62296e+06	2.06444
1.6284e+06	2.05775
1.63383e+06	2.05441
1.63926e+06	2.05108
1.64469e+06	2.05108
1.65013e+06	2.05108
1.65556e+06	2.05108
1.66099e+06	2.05108
1.66643e+06	2.04775
1.67186e+06	2.04443
1.67729e+06	2.04111
1.68272e+06	2.0378
1.68816e+06	2.0378
1.69359e+06	2.0378
1.69902e+06	2.03449
1.70445e+06	2.03119
1.70989e+06	2.03119
1.71532e+06	2.03449
1.72075e+06	2.0378
1.72619e+06	2.03449
1.73162e+06	2.03449
1.73705e+06	2.03449
1.74248e+06	2.0279
1.74792e+06	2.02461
1.75335e+06	2.02132
1.75878e+06	2.01804
1.76422e+06	2.01804
1.76965e+06	2.01804
1.77508e+06	2.02132
1.78051e+06	2.01804
1.78595e+06	2.01804
1.79138e+06	2.01804
1.79681e+06	2.02132
1.80224e+06	2.02132
1.80768e+06	2.02132
1.81311e+06	2.01804
1.81854e+06	2.01804
1.82398e+06	2.01804
1.82941e+06	2.01804
1.83484e+06	2.01804
1.84027e+06	2.01477
1.84571e+06	2.0115
1.85114e+06	2.00824
1.85657e+06	2.00498
1.86201e+06	2.00173
1.86744e+06	1.992
1.87287e+06	1.98877
1.8783e+06	1.98877
1.88374e+06	1.98877
1.88917e+06	1.992
1.8946e+06	1.992
1.90003e+06	1.98877
1.90547e+06	1.98554
1.9109e+06	1.98554
1.91633e+06	1.98554
1.92177e+06	1.98554
1.9272e+06	1.98232
1.93263e+06	1.9791
1.93806e+06	1.97589
1.9435e+06	1.97269
1.94893e+06	1.97269
1.95436e+06	1.97269
1.9598e+06	1.97269
1.96523e+06	1.97269
1.97066e+06	1.96949
1.97609e+06	1.96629
1.98153e+06	1.9631
1.98696e+06	1.95992
1.99239e+06	1.95992
1.99782e+06	1.95674
2.00326e+06	1.95674
2.00869e+06	1.95674

## Sheet: Bs_oriN
Position_bp	MarkerFreq
-2.21045e+06	1.14485
-2.20723e+06	1.14051
-2.20401e+06	1.14051
-2.20079e+06	1.13897
-2.19757e+06	1.13897
-2.19435e+06	1.13743
-2.19113e+06	1.12516
-2.18791e+06	1.12364
-2.18469e+06	1.12211
-2.18147e+06	1.12059
-2.17825e+06	1.11908
-2.17503e+06	1.10252
-2.17181e+06	1.09804
-2.16859e+06	1.09804
-2.16537e+06	1.09804
-2.16215e+06	1.09507
-2.15893e+06	1.09359
-2.15571e+06	1.09211
-2.15249e+06	1.09063
-2.14927e+06	1.07741
-2.14605e+06	1.07741
-2.14283e+06	1.07595
-2.13961e+06	1.07595
-2.13639e+06	1.07449
-2.13317e+06	1.07449
-2.12995e+06	1.07449
-2.12673e+06	1.07741
-2.12351e+06	1.08033
-2.12029e+06	1.0818
-2.11707e+06	1.08326
-2.11385e+06	1.08915
-2.11063e+06	1.09063
-2.10741e+06	1.09507
-2.10419e+06	1.09656
-2.10097e+06	1.09953
-2.09775e+06	1.10252
-2.09453e+06	1.10102
-2.09131e+06	1.10102
-2.08809e+06	1.09953
-2.08487e+06	1.10102
-2.08165e+06	1.10102
-2.07843e+06	1.10252
-2.07521e+06	1.10252
-2.07199e+06	1.10252
-2.06877e+06	1.10252
-2.06555e+06	1.10252
-2.06233e+06	1.10102
-2.05911e+06	1.10102
-2.05589e+06	1.10102
-2.05267e+06	1.10252
-2.04945e+06	1.10401
-2.04623e+06	1.10701
-2.04301e+06	1.11001
-2.03979e+06	1.11908
-2.03657e+06	1.12211
-2.03335e+06	1.12211
-2.03013e+06	1.12364
-2.02691e+06	1.12516
-2.02369e+06	1.12516
-2.02047e+06	1.12364
-2.01725e+06	1.12211
-2.01403e+06	1.12211
-2.01081e+06	1.12211
-2.00759e+06	1.12211
-2.00437e+06	1.12211
-2.00115e+06	1.12211
-1.99793e+06	1.12211
-1.99471e+06	1.12211
-1.99149e+06	1.12516
-1.98827e+06	1.12669
-1.98505e+06	1.12974
-1.98183e+06	1.13128
-1.97861e+06	1.13435
-1.97539e+06	1.15764
-1.97217e+06	1.15764
-1.96895e+06	1.15921
-1.96573e+06	1.16078
-1.96251e+06	1.16078
-1.95929e+06	1.16551
-1.95607e+06	1.16551
-1.95285e+06	1.16551
-1.94963e+06	1.16551
-1.94641e+06	1.16551
-1.94319e+06	1.16709
-1.93997e+06	1.16709
-1.93675e+06	1.16709
-1.93353e+06	1.16551
-1.93031e+06	1.16551
-1.92709e+06	1.16551
-1.92387e+06	1.16078
-1.92065e+06	1.13281
-1.91743e+06	1.13281
-1.91421e+06	1.13281
-1.91099e+06	1.12974
-1.90777e+06	1.12821
-1.90455e+06	1.04694
-1.90133e+06	0.912733
-1.89811e+06	0.910196
-1.89489e+06	0.909255
-1.89167e+06	0.908617
-1.88845e+06	0.905173
-1.88523e+06	0.897752
-1.88201e+06	0.874352
-1.87879e+06	0.8204
-1.87557e+06	0.81897
-1.87235e+06	0.818724
-1.86913e+06	0.819381
-1.86591e+06	0.819381
-1.86269e+06	0.819381
-1.85947e+06	0.822719
-1.85625e+06	0.823835
-1.85303e+06	0.824952
-1.84981e+06	0.826071
-1.84659e+06	0.870212
-1.84337e+06	0.899143
-1.84015e+06	0.924903
-1.83693e+06	0.943729
-1.83371e+06	0.946337
-1.83049e+06	0.946269
-1.82727e+06	0.948813
-1.82405e+06	1.16868
-1.82083e+06	1.17026
-1.81761e+06	1.17026
-1.81439e+06	1.17185
-1.81117e+06	1.18945
-1.80795e+06	1.19268
-1.80473e+06	1.21388
-1.80151e+06	1.22048
-1.79829e+06	1.22379
-1.79507e+06	1.22545
-1.79185e+06	1.23044
-1.78863e+06	1.23211
-1.78541e+06	1.23378
-1.78219e+06	1.23545
-1.77897e+06	1.23713
-1.77575e+06	1.23881
-1.77253e+06	1.23881
-1.76931e+06	1.24217
-1.76609e+06	1.24723
-1.76287e+06	1.24723
-1.75965e+06	1.24892
-1.75643e+06	1.24892
-1.75321e+06	1.25061
-1.74999e+06	1.24892
-1.74677e+06	1.24892
-1.74355e+06	1.24892
-1.74033e+06	1.24892
-1.73711e+06	1.24892
-1.73389e+06	1.24892
-1.73067e+06	1.24892
-1.72745e+06	1.24892
-1.72423e+06	1.24892
-1.72101e+06	1.24892
-1.71779e+06	1.24892
-1.71457e+06	1.24892
-1.71135e+06	1.24723
-1.70813e+06	1.24385
-1.70491e+06	1.24049
-1.70169e+06	1.24049
-1.69847e+06	1.23881
-1.69525e+06	1.23881
-1.69203e+06	1.23881
-1.68881e+06	1.23881
-1.68559e+06	1.23881
-1.68237e+06	1.23881
-1.67915e+06	1.23881
-1.67593e+06	1.23881
-1.67271e+06	1.23881
-1.66949e+06	1.23881
-1.66627e+06	1.23881
-1.66305e+06	1.23881
-1.65983e+06	1.24049
-1.65661e+06	1.24385
-1.65339e+06	1.24723
-1.65017e+06	1.24892
-1.64695e+06	1.24892
-1.64373e+06	1.25061
-1.64051e+06	1.25231
-1.63729e+06	1.25571
-1.63407e+06	1.25912
-1.63085e+06	1.26254
-1.62763e+06	1.26768
-1.62441e+06	1.27112
-1.62119e+06	1.27284
-1.61797e+06	1.27457
-1.61475e+06	1.27284
-1.61153e+06	1.27457
-1.60831e+06	1.2763
-1.60509e+06	1.27803
-1.60187e+06	1.27976
-1.59865e+06	1.27976
-1.59543e+06	1.27976
-1.59221e+06	1.27976
-1.58899e+06	1.27976
-1.58577e+06	1.27976
-1.58255e+06	1.29371
-1.57933e+06	1.29723
-1.57611e+06	1.32028
-1.57289e+06	1.32207
-1.56967e+06	1.32387
-1.56645e+06	1.32566
-1.56323e+06	1.32926
-1.56001e+06	1.33287
-1.55679e+06	1.33649
-1.55357e+06	1.3383
-1.55035e+06	1.3383
-1.54713e+06	1.34375
-1.54391e+06	1.34557
-1.54069e+06	1.3474
-1.53747e+06	1.35105
-1.53425e+06	1.35289
-1.53103e+06	1.35472
-1.52781e+06	1.35656
-1.52459e+06	1.3584
-1.52137e+06	1.3584
-1.51815e+06	1.35656
-1.51493e+06	1.35105
-1.51171e+06	1.34922
-1.50849e+06	1.3474
-1.50527e+06	1.34375
-1.50205e+06	1.33468
-1.49883e+06	1.33106
-1.49561e+06	1.32926
-1.49239e+06	1.32566
-1.48917e+06	1.32207
-1.48595e+06	1.32028
-1.48273e+06	1.31671
-1.47951e+06	1.31671
-1.47629e+06	1.31493
-1.47307e+06	1.31314
-1.46985e+06	1.31314
-1.46663e+06	1.31314
-1.46341e+06	1.31493
-1.46019e+06	1.31493
-1.45697e+06	1.31493
-1.45375e+06	1.31849
-1.45053e+06	1.31849
-1.44731e+06	1.34375
-1.44409e+06	1.3474
-1.44087e+06	1.35105
-1.43765e+06	1.35472
-1.43443e+06	1.35472
-1.43121e+06	1.35656
-1.42799e+06	1.35656
-1.42477e+06	1.35656
-1.42155e+06	1.35656
-1.41833e+06	1.35656
-1.41511e+06	1.35656
-1.41189e+06	1.35472
-1.40867e+06	1.35472
-1.40545e+06	1.35289
-1.40223e+06	1.35289
-1.39901e+06	1.35289
-1.39579e+06	1.34922
-1.39257e+06	1.34922
-1.38935e+06	1.34922
-1.38613e+06	1.34922
-1.38291e+06	1.3474
-1.37969e+06	1.3474
-1.37647e+06	1.34922
-1.37325e+06	1.35105
-1.37003e+06	1.35289
-1.36681e+06	1.35656
-1.36359e+06	1.36024
-1.36037e+06	1.36393
-1.35715e+06	1.36578
-1.35393e+06	1.36763
-1.35071e+06	1.37321
-1.34749e+06	1.37507
-1.34427e+06	1.37693
-1.34105e+06	1.37693
-1.33783e+06	1.3788
-1.33461e+06	1.38067
-1.33139e+06	1.39572
-1.32817e+06	1.39761
-1.32495e+06	1.39761
-1.32173e+06	1.39951
-1.31851e+06	1.39951
-1.31529e+06	1.39951
-1.31207e+06	1.39951
-1.30885e+06	1.39951
-1.30563e+06	1.39951
-1.30241e+06	1.39951
-1.29919e+06	1.39951
-1.29597e+06	1.39951
-1.29275e+06	1.39951
-1.28953e+06	1.39951
-1.28631e+06	1.39951
-1.28309e+06	1.39951
-1.27987e+06	1.39951
-1.27665e+06	1.39951
-1.27343e+06	1.39951
-1.27021e+06	1.39951
-1.26699e+06	1.39951
-1.26377e+06	1.39951
-1.26055e+06	1.39951
-1.25733e+06	1.39951
-1.25411e+06	1.40141
-1.25089e+06	1.40331
-1.24767e+06	1.41533
-1.24445e+06	1.41861
-1.24123e+06	1.42053
-1.23801e+06	1.42246
-1.23479e+06	1.42246
-1.23157e+06	1.42439
-1.22835e+06	1.42632
-1.22513e+06	1.42825
-1.22191e+06	1.43213
-1.21869e+06	1.43407
-1.21547e+06	1.43602
-1.21225e+06	1.43796
-1.20903e+06	1.43796
-1.20581e+06	1.43796
-1.20259e+06	1.43796
-1.19937e+06	1.43796
-1.19615e+06	1.43796
-1.19293e+06	1.43796
-1.18971e+06	1.43796
-1.18649e+06	1.43796
-1.18327e+06	1.43796
-1.18005e+06	1.43796
-1.17683e+06	1.43796
-1.17361e+06	1.43991
-1.17039e+06	1.43991
-1.16717e+06	1.43991
-1.16395e+06	1.44187
-1.16073e+06	1.44382
-1.15751e+06	1.46154
-1.15429e+06	1.46352
-1.15107e+06	1.46948
-1.14785e+06	1.48148
-1.14463e+06	1.48752
-1.14141e+06	1.49156
-1.13819e+06	1.49358
-1.13497e+06	1.49966
-1.13175e+06	1.5017
-1.12853e+06	1.50373
-1.12531e+06	1.50577
-1.12209e+06	1.50577
-1.11887e+06	1.50781
-1.11566e+06	1.50986
-1.11244e+06	1.50986
-1.10922e+06	1.52839
-1.106e+06	1.53462
-1.10278e+06	1.54715
-1.09956e+06	1.55134
-1.09634e+06	1.55345
-1.09312e+06	1.55345
-1.0899e+06	1.55345
-1.08668e+06	1.55134
-1.08346e+06	1.55345
-1.08024e+06	1.55345
-1.07702e+06	1.55345
-1.0738e+06	1.55345
-1.07058e+06	1.55555
-1.06736e+06	1.55978
-1.06414e+06	1.56613
-1.06092e+06	1.57251
-1.0577e+06	1.57251
-1.05448e+06	1.57464
-1.05126e+06	1.57892
-1.04804e+06	1.57892
-1.04482e+06	1.57892
-1.0416e+06	1.57892
-1.03838e+06	1.57464
-1.03516e+06	1.57251
-1.03194e+06	1.57038
-1.02872e+06	1.56613
-1.0255e+06	1.56401
-1.02228e+06	1.55978
-1.01906e+06	1.55766
-1.01584e+06	1.55345
-1.01262e+06	1.55345
-1.0094e+06	1.55345
-1.00618e+06	1.5367
-1.00296e+06	1.53254
-999736	1.52839
-996516	1.52839
-993296	1.52839
-990076	1.52839
-986856	1.52839
-983636	1.52839
-980416	1.52839
-977196	1.52839
-973976	1.52839
-970756	1.52839
-967536	1.52839
-964316	1.52839
-961096	1.52839
-957876	1.52839
-954656	1.52839
-951436	1.52839
-948216	1.53046
-944996	1.53254
-941776	1.53462
-938556	1.5367
-935336	1.54087
-932116	1.54087
-928896	1.54296
-925676	1.54715
-922456	1.54924
-919236	1.54924
-916016	1.55134
-912796	1.57251
-909576	1.57464
-906356	1.57464
-903136	1.57678
-899916	1.57892
-896696	1.57892
-893476	1.57892
-890256	1.58106
-887036	1.5875
-883816	1.59613
-880596	1.60263
-877376	1.60263
-874156	1.60263
-870936	1.60263
-867716	1.60263
-864496	1.60263
-861276	1.60263
-858056	1.60481
-854836	1.6201
-851616	1.6223
-848396	1.6245
-845176	1.6245
-841956	1.6267
-838737	1.6245
-835517	1.6245
-832297	1.6245
-829077	1.6245
-825857	1.6245
-822637	1.6245
-819417	1.6245
-816197	1.6245
-812977	1.6245
-809757	1.6245
-806537	1.6267
-803317	1.6267
-800097	1.62891
-796877	1.63112
-793657	1.63333
-790437	1.63555
-787217	1.63776
-783997	1.63776
-780777	1.63776
-777557	1.63776
-774337	1.63776
-771117	1.63776
-767897	1.63776
-764677	1.63776
-761457	1.63776
-758237	1.63776
-755017	1.63999
-751797	1.64444
-748577	1.64667
-745357	1.6489
-742137	1.65114
-738917	1.65114
-735697	1.65338
-732477	1.65338
-729257	1.65338
-726037	1.66236
-722817	1.66236
-719597	1.66462
-716377	1.66462
-713157	1.66688
-709937	1.66688
-706717	1.66462
-703497	1.66462
-700277	1.66462
-697057	1.66462
-693837	1.66462
-690617	1.66462
-687397	1.66688
-684177	1.6988
-680957	1.6988
-677737	1.70341
-674517	1.70572
-671297	1.71035
-668077	1.71965
-664857	1.72432
-661637	1.73134
-658418	1.73369
-655198	1.73604
-651978	1.7384
-648758	1.7384
-645538	1.74076
-642318	1.75497
-639098	1.75973
-635878	1.75973
-632658	1.76451
-629438	1.76451
-626218	1.7669
-622998	1.7717
-619778	1.78133
-616558	1.78133
-613338	1.78616
-610118	1.79101
-606898	1.79344
-603678	1.79344
-600458	1.79831
-597238	1.80075
-594018	1.80319
-590798	1.80319
-587578	1.81299
-584358	1.81545
-581138	1.81791
-577918	1.82038
-574698	1.82038
-571478	1.82284
-568258	1.82779
-565038	1.83027
-561818	1.83275
-558598	1.83275
-555378	1.83275
-552158	1.83027
-548938	1.82532
-545718	1.81791
-542498	1.81299
-539278	1.81053
-536058	1.80563
-532838	1.80563
-529618	1.80563
-526398	1.80808
-523178	1.81299
-519958	1.81791
-516738	1.82038
-513518	1.82038
-510298	1.82284
-507078	1.82779
-503858	1.82779
-500638	1.83027
-497418	1.83027
-494198	1.83275
-490978	1.83275
-487758	1.83275
-484538	1.83275
-481318	1.83524
-478098	1.83524
-474879	1.83524
-471659	1.83773
-468439	1.85776
-465219	1.8628
-461999	1.8628
-458779	1.8628
-455559	1.8628
-452339	1.8628
-449119	1.8628
-445899	1.8628
-442679	1.8628
-439459	1.8628
-436239	1.8628
-433019	1.8628
-429799	1.8628
-426579	1.8628
-423359	1.86028
-420139	1.86028
-416919	1.85776
-413699	1.83524
-410479	1.83275
-407259	1.82051
-404039	1.79831
-400819	1.79344
-397599	1.79101
-394379	1.78858
-391159	1.79101
-387939	1.79101
-384719	1.79344
-381499	1.79587
-378279	1.79831
-375059	1.81791
-371839	1.82334
-368619	1.84086
-365399	1.85524
-362179	1.85776
-358959	1.86028
-355739	1.86028
-352519	1.8628
-349299	1.8628
-346079	1.8628
-342859	1.8628
-339639	1.8628
-336419	1.8628
-333199	1.8628
-329979	1.8628
-326759	1.8628
-323539	1.8628
-320319	1.8628
-317099	1.8628
-313879	1.86533
-310659	1.86786
-307439	1.87039
-304219	1.87293
-300999	1.88822
-297779	1.89078
-294559	1.91139
-291340	1.91658
-288120	1.92178
-284900	1.94273
-281680	1.948
-278460	1.948
-275240	1.95329
-272020	1.95594
-268800	1.95859
-265580	1.96125
-262360	1.96391
-259140	1.99611
-255920	1.99882
-252700	1.99882
-249480	2.00424
-246260	2.00424
-243040	2.00696
-239820	2.00696
-236600	2.00968
-233380	2.01241
-230160	2.01787
-226940	2.02335
-223720	2.02884
-220500	2.03435
-217280	2.0371
-214060	2.0371
-210840	2.0371
-207620	2.0371
-204400	2.0371
-201180	2.0371
-197960	2.0371
-194740	2.0371
-191520	2.0371
-188300	2.0371
-185080	2.0371
-181860	2.03987
-178640	2.04263
-175420	2.0454
-172200	2.0454
-168980	2.04818
-165760	2.04818
-162540	2.04818
-159320	2.05095
-156100	2.05095
-152880	2.05095
-149660	2.05931
-146440	2.0621
-143220	2.0649
-140000	2.0649
-136780	2.0705
-133560	2.07612
-130340	2.07894
-127120	2.08741
-123900	2.09308
-120680	2.09308
-117460	2.09591
-114240	2.1016
-111020	2.1016
-107801	2.10445
-104581	2.11016
-101361	2.11016
-98140.6	2.11303
-94920.6	2.11303
-91700.6	2.11303
-88480.6	2.11303
-85260.6	2.11303
-82040.6	2.11303
-78820.7	2.11303
-75600.7	2.11589
-72380.7	2.11876
-69160.7	2.14561
-65940.7	2.16227
-62720.7	2.16227
-59500.8	2.16227
-56280.8	2.16227
-53060.8	2.16521
-49840.8	2.22303
-46620.8	2.22772
-43400.9	2.23074
-40180.9	2.24203
-36960.9	2.25811
-33740.9	2.26424
-30520.9	2.26424
-27300.9	2.26731
-24081	2.27039
-20861	2.27347
-17641	2.27964
-14421	2.28273
-11201	2.28273
-7981.05	2.27964
-4761.07	2.27964
-1541.08	2.27655
1678.9	2.27347
4898.88	2.26731
8118.86	2.24895
11338.8	2.24286
14558.8	2.23982
17778.8	2.23376
20998.8	2.23074
24218.8	2.22772
27438.8	2.2247
30658.7	2.21868
33878.7	2.13606
37098.7	2.13028
40318.7	2.12164
43538.7	2.11303
46758.7	2.10731
49978.6	2.10445
53198.6	2.10445
56418.6	2.1016
59638.6	2.09876
62858.6	2.09876
66078.5	2.09591
69298.5	2.09591
72518.5	2.09308
75738.5	2.09024
78958.5	2.08458
82178.5	2.07894
85398.4	2.07612
88618.4	2.07331
91838.4	2.0705
95058.4	2.0705
98278.4	2.0677
101498	2.0649
104718	2.0649
107938	2.0621
111158	2.05931
114378	2.05652
117598	2.03435
120818	2.03435
124038	2.03435
127258	2.03435
130478	2.03435
133698	2.03435
136918	2.03435
140138	2.03159
143358	2.02609
146578	2.02609
149798	2.02335
153018	2.02061
156238	2.01787
159458	2.01241
162678	2.00968
165898	2.00696
169118	2.00696
172338	2.00424
175558	2.00424
178778	2.00153
181998	1.99882
185218	1.98697
188438	1.96391
191658	1.95859
194878	1.95594
198098	1.95594
201318	1.948
204538	1.94537
207758	1.93223
210978	1.92961
214198	1.9088
217418	1.90622
220638	1.90622
223858	1.90622
227078	1.90364
230298	1.90106
233518	1.89335
236738	1.89078
239958	1.89078
243178	1.89078
246398	1.89078
249618	1.89335
252838	1.91139
256058	1.92178
259277	1.92439
262497	1.927
265717	1.92961
268937	1.93223
272157	1.93223
275377	1.93223
278597	1.93223
281817	1.93223
285037	1.93223
288257	1.92961
291477	1.92961
294697	1.92178
297917	1.91113
301137	1.90622
304357	1.90364
307577	1.90106
310797	1.89848
314017	1.89335
317237	1.89078
320457	1.88566
323677	1.88311
326897	1.87547
330117	1.87039
333337	1.86786
336557	1.86028
339777	1.85524
342997	1.81299
346217	1.80808
349437	1.80563
352657	1.80563
355877	1.80563
359097	1.80808
362317	1.80808
365537	1.81053
368757	1.81791
371977	1.82038
375197	1.82284
378417	1.82779
381637	1.83275
384857	1.84022
388077	1.84271
391297	1.84521
394517	1.84772
397737	1.84772
400957	1.84772
404177	1.84772
407397	1.84772
410617	1.84521
413837	1.84521
417057	1.84521
420277	1.84271
423497	1.83773
426717	1.81791
429937	1.81791
433157	1.81299
436377	1.81053
439597	1.80808
442816	1.80563
446036	1.80075
449256	1.79831
452476	1.78616
455696	1.77891
458916	1.7765
462136	1.7765
465356	1.7765
468576	1.7765
471796	1.7765
475016	1.7765
478236	1.7765
481456	1.7765
484676	1.7765
487896	1.7765
491116	1.7765
494336	1.7765
497556	1.7765
500776	1.7765
503996	1.7765
507216	1.7765
510436	1.7765
513656	1.7765
516876	1.7765
520096	1.7765
523316	1.77891
526536	1.78133
529756	1.78374
532976	1.78616
536196	1.79101
539416	1.79587
542636	1.79831
545856	1.80075
549076	1.80319
552296	1.80563
555516	1.80563
558736	1.80563
561956	1.80563
565176	1.80563
568396	1.80563
571616	1.80563
574836	1.80563
578056	1.80563
581276	1.80563
584496	1.80563
587716	1.80563
590936	1.80563
594156	1.79831
597376	1.78133
600596	1.7765
603816	1.7717
607036	1.7669
610256	1.76451
613476	1.76451
616696	1.76212
619916	1.75735
623136	1.75735
626355	1.75497
629575	1.75259
632795	1.74785
636015	1.74312
639235	1.74312
642455	1.7384
645675	1.73604
648895	1.73604
652115	1.73134
655335	1.729
658555	1.72666
661775	1.729
664995	1.729
668215	1.729
671435	1.72666
674655	1.72432
677875	1.70995
681095	1.70804
684315	1.70341
687535	1.70111
690755	1.6988
693975	1.68276
697195	1.67821
700415	1.67367
703635	1.66914
706855	1.65114
710075	1.64667
713295	1.63293
716515	1.6245
719735	1.6201
722955	1.61392
726175	1.60263
729395	1.5983
732615	1.59181
735835	1.59181
739055	1.59181
742275	1.59181
745495	1.59181
748715	1.59181
751935	1.59181
755155	1.59181
758375	1.59181
761595	1.59181
764815	1.59181
768035	1.59181
771255	1.59181
774475	1.59397
777695	1.59613
780915	1.5983
784135	1.5983
787355	1.60046
790575	1.60046
793795	1.60046
797015	1.5983
800235	1.5983
803455	1.59613
806675	1.59181
809894	1.59181
813114	1.5839
816334	1.57251
819554	1.57038
822774	1.56826
825994	1.56826
829214	1.56826
832434	1.57038
835654	1.57038
838874	1.57251
842094	1.57892
845314	1.58106
848534	1.57892
851754	1.57678
854974	1.57464
858194	1.57251
861414	1.57038
864634	1.56826
867854	1.56613
871074	1.56189
874294	1.56189
877514	1.55978
880734	1.55766
883954	1.55345
887174	1.54127
890394	1.5367
893614	1.53254
896834	1.53046
900054	1.53046
903274	1.53046
906494	1.53046
909714	1.53046
912934	1.53046
916154	1.53046
919374	1.53046
922594	1.54924
925814	1.55134
929034	1.55345
932254	1.55345
935474	1.55555
938694	1.55555
941914	1.55345
945134	1.54924
948354	1.54715
951574	1.54505
954794	1.54296
958014	1.54087
961234	1.53878
964454	1.5367
967674	1.53254
970894	1.52425
974114	1.52013
977334	1.51807
980554	1.51807
983774	1.51807
986994	1.51807
990214	1.51807
993433	1.52013
996653	1.49156
999873	1.4855
1.00309e+06	1.48148
1.00631e+06	1.47747
1.00953e+06	1.47347
1.01275e+06	1.47148
1.01597e+06	1.46948
1.01919e+06	1.46749
1.02241e+06	1.46551
1.02563e+06	1.46352
1.02885e+06	1.46154
1.03207e+06	1.46154
1.03529e+06	1.45956
1.03851e+06	1.45561
1.04173e+06	1.45364
1.04495e+06	1.45167
1.04817e+06	1.44955
1.05139e+06	1.42246
1.05461e+06	1.42053
1.05783e+06	1.41861
1.06105e+06	1.41861
1.06427e+06	1.41861
1.06749e+06	1.42053
1.07071e+06	1.42053
1.07393e+06	1.42246
1.07715e+06	1.43796
1.08037e+06	1.43796
1.08359e+06	1.43796
1.08681e+06	1.43991
1.09003e+06	1.43991
1.09325e+06	1.44187
1.09647e+06	1.4497
1.09969e+06	1.45167
1.10291e+06	1.45561
1.10613e+06	1.46154
1.10935e+06	1.46551
1.11257e+06	1.46948
1.11579e+06	1.47347
1.11901e+06	1.47547
1.12223e+06	1.48306
1.12545e+06	1.48954
1.12867e+06	1.49156
1.13189e+06	1.49358
1.13511e+06	1.49358
1.13833e+06	1.49156
1.14155e+06	1.49156
1.14477e+06	1.49156
1.14799e+06	1.48954
1.15121e+06	1.47547
1.15443e+06	1.47347
1.15765e+06	1.47347
1.16087e+06	1.47148
1.16409e+06	1.46948
1.16731e+06	1.46749
1.17053e+06	1.46352
1.17375e+06	1.46154
1.17697e+06	1.44774
1.18019e+06	1.44578
1.18341e+06	1.44187
1.18663e+06	1.43991
1.18985e+06	1.43796
1.19307e+06	1.43602
1.19629e+06	1.41654
1.19951e+06	1.40521
1.20273e+06	1.40141
1.20595e+06	1.39006
1.20917e+06	1.38818
1.21239e+06	1.38818
1.21561e+06	1.38818
1.21883e+06	1.38818
1.22205e+06	1.38818
1.22527e+06	1.38818
1.22849e+06	1.38818
1.23171e+06	1.38818
1.23493e+06	1.38818
1.23815e+06	1.38818
1.24137e+06	1.3863
1.24459e+06	1.3863
1.24781e+06	1.38442
1.25103e+06	1.38254
1.25425e+06	1.37693
1.25747e+06	1.37507
1.26069e+06	1.37135
1.26391e+06	1.36763
1.26713e+06	1.36949
1.27035e+06	1.36949
1.27357e+06	1.37321
1.27679e+06	1.37507
1.28001e+06	1.37507
1.28323e+06	1.37693
1.28645e+06	1.3788
1.28967e+06	1.3788
1.29289e+06	1.38067
1.29611e+06	1.38254
1.29933e+06	1.38818
1.30255e+06	1.39194
1.30577e+06	1.39572
1.30899e+06	1.39383
1.31221e+06	1.39572
1.31543e+06	1.39572
1.31865e+06	1.39572
1.32187e+06	1.39761
1.32509e+06	1.39572
1.32831e+06	1.37864
1.33153e+06	1.36763
1.33475e+06	1.36763
1.33797e+06	1.36578
1.34119e+06	1.35105
1.34441e+06	1.3474
1.34763e+06	1.3474
1.35085e+06	1.34557
1.35407e+06	1.34193
1.35729e+06	1.34011
1.36051e+06	1.3383
1.36373e+06	1.33649
1.36695e+06	1.33649
1.37017e+06	1.3383
1.37339e+06	1.34011
1.37661e+06	1.34011
1.37983e+06	1.34375
1.38305e+06	1.34375
1.38627e+06	1.34557
1.38949e+06	1.3474
1.39271e+06	1.34922
1.39593e+06	1.3474
1.39915e+06	1.34557
1.40237e+06	1.34375
1.40559e+06	1.34011
1.40881e+06	1.3383
1.41203e+06	1.33468
1.41525e+06	1.32746
1.41847e+06	1.32566
1.42169e+06	1.32566
1.42491e+06	1.32387
1.42813e+06	1.32387
1.43135e+06	1.32207
1.43457e+06	1.30782
1.43779e+06	1.30605
1.44101e+06	1.30605
1.44423e+06	1.30605
1.44745e+06	1.30605
1.45067e+06	1.30428
1.45389e+06	1.30428
1.45711e+06	1.30075
1.46033e+06	1.29898
1.46355e+06	1.29898
1.46677e+06	1.29898
1.46999e+06	1.29723
1.47321e+06	1.29547
1.47643e+06	1.29021
1.47965e+06	1.29021
1.48287e+06	1.28672
1.48609e+06	1.28672
1.48931e+06	1.28846
1.49253e+06	1.28846
1.49575e+06	1.29021
1.49897e+06	1.28672
1.50219e+06	1.28498
1.50541e+06	1.28324
1.50863e+06	1.2815
1.51185e+06	1.27976
1.51507e+06	1.27976
1.51829e+06	1.27803
1.52151e+06	1.27803
1.52473e+06	1.2763
1.52795e+06	1.27457
1.53117e+06	1.27284
1.53439e+06	1.26254
1.53761e+06	1.25741
1.54083e+06	1.25401
1.54405e+06	1.24892
1.54727e+06	1.24554
1.55049e+06	1.24049
1.55371e+06	1.23881
1.55693e+06	1.23713
1.56015e+06	1.23545
1.56337e+06	1.23211
1.56659e+06	1.23044
1.56981e+06	1.22877
1.57303e+06	1.22877
1.57625e+06	1.22545
1.57947e+06	1.22545
1.58269e+06	1.22379
1.58591e+06	1.22048
1.58913e+06	1.22048
1.59235e+06	1.22048
1.59557e+06	1.22048
1.59879e+06	1.22048
1.60201e+06	1.22048
1.60523e+06	1.22048
1.60845e+06	1.22048
1.61167e+06	1.22048
1.61489e+06	1.21882
1.61811e+06	1.21717
1.62133e+06	1.21717
1.62455e+06	1.21388
1.62777e+06	1.21223
1.63099e+06	1.21223
1.63421e+06	1.21059
1.63743e+06	1.21059
1.64065e+06	1.21223
1.64387e+06	1.21223
1.64709e+06	1.21059
1.65031e+06	1.20731
1.65353e+06	1.20405
1.65675e+06	1.20079
1.65997e+06	1.19754
1.66319e+06	1.1943
1.66641e+06	1.19268
1.66963e+06	1.19268
1.67285e+06	1.19268
1.67607e+06	1.19268
1.67929e+06	1.19268
1.68251e+06	1.1943
1.68573e+06	1.19268
1.68895e+06	1.19268
1.69217e+06	1.19268
1.69539e+06	1.19268
1.69861e+06	1.19268
1.70183e+06	1.1943
1.70505e+06	1.1943
1.70827e+06	1.19268
1.71149e+06	1.19268
1.71471e+06	1.19268
1.71793e+06	1.19268
1.72115e+06	1.19592
1.72437e+06	1.20079
1.72759e+06	1.20242
1.73081e+06	1.20242
1.73403e+06	1.20242
1.73725e+06	1.20242
1.74047e+06	1.20242
1.74369e+06	1.20079
1.74691e+06	1.19592
1.75013e+06	1.19065
1.75335e+06	1.18462
1.75657e+06	1.18302
1.75979e+06	1.17026
1.76301e+06	1.16868
1.76623e+06	1.16709
1.76945e+06	1.16551
1.77267e+06	1.16551
1.77589e+06	1.16551
1.77911e+06	1.16551
1.78233e+06	1.16551
1.78555e+06	1.16551
1.78877e+06	1.16868
1.79199e+06	1.17026
1.79521e+06	1.17185
1.79843e+06	1.17344
1.80165e+06	1.17503
1.80487e+06	1.17503
1.80809e+06	1.17503
1.81131e+06	1.17503
1.81453e+06	1.17344
1.81775e+06	1.17344
1.82097e+06	1.17026
1.82419e+06	1.15764
1.82741e+06	1.15764
1.83063e+06	1.15764
1.83385e+06	1.15764
1.83707e+06	1.15764
1.84029e+06	1.15764
1.84351e+06	1.15607
1.84673e+06	1.15607
1.84995e+06	1.15607
1.85317e+06	1.15138
1.85639e+06	1.14982
1.85961e+06	1.14206
1.86283e+06	1.14206
1.86605e+06	1.13897
1.86927e+06	1.13897
1.87249e+06	1.13743
1.87571e+06	1.13588
1.87893e+06	1.13435
1.88215e+06	1.13281
1.88537e+06	1.13128
1.88859e+06	1.13281
1.89181e+06	1.13281
1.89503e+06	1.13281
1.89825e+06	1.13128
1.90147e+06	1.13128
1.90469e+06	1.13128
1.90791e+06	1.13128
1.91113e+06	1.13281
1.91435e+06	1.13281
1.91757e+06	1.13435
1.92079e+06	1.14827
1.92401e+06	1.14982
1.92723e+06	1.14982
1.93045e+06	1.15138
1.93367e+06	1.15138
1.93689e+06	1.14827
1.94011e+06	1.14671
1.94333e+06	1.14516
1.94655e+06	1.14206
1.94977e+06	1.14206
1.95299e+06	1.14051
1.95621e+06	1.14051
1.95943e+06	1.13897
1.96265e+06	1.13897
1.96587e+06	1.13897
1.96909e+06	1.13743
1.97231e+06	1.13281
1.97553e+06	1.13281
1.97875e+06	1.13281
1.98197e+06	1.13128
1.98519e+06	1.13281
1.98841e+06	1.13281
1.99163e+06	1.13281
1.99485e+06	1.13281
1.99807e+06	1.13281

## Sheet: Bs_oriN257
Position_bp	MarkerFreq
-2.21875e+06	1.73972
-2.21553e+06	1.73801
-2.21231e+06	1.73457
-2.20909e+06	1.73286
-2.20587e+06	1.73114
-2.20265e+06	1.72943
-2.19944e+06	1.72943
-2.19622e+06	1.72772
-2.193e+06	1.72431
-2.18978e+06	1.72115
-2.18656e+06	1.69222
-2.18334e+06	1.69222
-2.18012e+06	1.67723
-2.1769e+06	1.67391
-2.17368e+06	1.66895
-2.17047e+06	1.66072
-2.16725e+06	1.65744
-2.16403e+06	1.6509
-2.16081e+06	1.64764
-2.15759e+06	1.64276
-2.15437e+06	1.63951
-2.15115e+06	1.62981
-2.14793e+06	1.62499
-2.14471e+06	1.62052
-2.1415e+06	1.61218
-2.13828e+06	1.61218
-2.13506e+06	1.61059
-2.13184e+06	1.609
-2.12862e+06	1.609
-2.1254e+06	1.609
-2.12218e+06	1.61059
-2.11896e+06	1.61218
-2.11574e+06	1.61378
-2.11253e+06	1.61537
-2.10931e+06	1.61697
-2.10609e+06	1.63951
-2.10287e+06	1.64276
-2.09965e+06	1.65253
-2.09643e+06	1.65908
-2.09321e+06	1.66237
-2.08999e+06	1.6673
-2.08677e+06	1.67889
-2.08356e+06	1.68387
-2.08034e+06	1.69725
-2.07712e+06	1.69892
-2.0739e+06	1.70061
-2.07068e+06	1.70566
-2.06746e+06	1.70903
-2.06424e+06	1.71072
-2.06102e+06	1.71072
-2.0578e+06	1.71242
-2.05458e+06	1.71242
-2.05137e+06	1.72772
-2.04815e+06	1.72602
-2.04493e+06	1.72772
-2.04171e+06	1.72772
-2.03849e+06	1.72943
-2.03527e+06	1.72943
-2.03205e+06	1.72943
-2.02883e+06	1.72943
-2.02561e+06	1.72772
-2.0224e+06	1.72772
-2.01918e+06	1.72772
-2.01596e+06	1.72772
-2.01274e+06	1.7192
-2.00952e+06	1.7192
-2.0063e+06	1.7175
-2.00308e+06	1.7192
-1.99986e+06	1.7192
-1.99664e+06	1.7209
-1.99343e+06	1.7209
-1.99021e+06	1.7209
-1.98699e+06	1.7458
-1.98377e+06	1.74835
-1.98055e+06	1.74835
-1.97733e+06	1.75008
-1.97411e+06	1.74835
-1.97089e+06	1.74835
-1.96767e+06	1.74835
-1.96446e+06	1.74835
-1.96124e+06	1.74835
-1.95802e+06	1.74662
-1.9548e+06	1.74489
-1.95158e+06	1.7209
-1.94836e+06	1.7192
-1.94514e+06	1.7192
-1.94192e+06	1.7192
-1.9387e+06	1.7175
-1.93549e+06	1.71581
-1.93227e+06	1.66401
-1.92905e+06	1.65923
-1.92583e+06	1.63951
-1.92261e+06	1.63789
-1.91939e+06	1.63466
-1.91617e+06	1.62398
-1.91295e+06	1.46694
-1.90973e+06	1.46377
-1.90651e+06	1.43226
-1.9033e+06	1.42226
-1.90008e+06	1.41587
-1.89686e+06	1.38963
-1.89364e+06	1.352
-1.89042e+06	1.34282
-1.8872e+06	1.33341
-1.88398e+06	1.33209
-1.88076e+06	1.32946
-1.87754e+06	1.32815
-1.87433e+06	1.32815
-1.87111e+06	1.32946
-1.86789e+06	1.32946
-1.86467e+06	1.33078
-1.86145e+06	1.33209
-1.85823e+06	1.38173
-1.85501e+06	1.41626
-1.85179e+06	1.45703
-1.84857e+06	1.48515
-1.84536e+06	1.48662
-1.84214e+06	1.48809
-1.83892e+06	1.48809
-1.8357e+06	1.51372
-1.83248e+06	1.69725
-1.82926e+06	1.69725
-1.82604e+06	1.69892
-1.82282e+06	1.70061
-1.8196e+06	1.70061
-1.81639e+06	1.70061
-1.81317e+06	1.70061
-1.80995e+06	1.70229
-1.80673e+06	1.70061
-1.80351e+06	1.70061
-1.80029e+06	1.70229
-1.79707e+06	1.70229
-1.79385e+06	1.70397
-1.79063e+06	1.70566
-1.78741e+06	1.70903
-1.7842e+06	1.71072
-1.78098e+06	1.71072
-1.77776e+06	1.71072
-1.77454e+06	1.71072
-1.77132e+06	1.71072
-1.7681e+06	1.71072
-1.76488e+06	1.71072
-1.76166e+06	1.71411
-1.75844e+06	1.7175
-1.75523e+06	1.7175
-1.75201e+06	1.7209
-1.74879e+06	1.72772
-1.74557e+06	1.73114
-1.74235e+06	1.73114
-1.73913e+06	1.73457
-1.73591e+06	1.73629
-1.73269e+06	1.73629
-1.72947e+06	1.73629
-1.72626e+06	1.73801
-1.72304e+06	1.73801
-1.71982e+06	1.73801
-1.7166e+06	1.73801
-1.71338e+06	1.73801
-1.71016e+06	1.73801
-1.70694e+06	1.73801
-1.70372e+06	1.73972
-1.7005e+06	1.73972
-1.69729e+06	1.73972
-1.69407e+06	1.73972
-1.69085e+06	1.73972
-1.68763e+06	1.73972
-1.68441e+06	1.73972
-1.68119e+06	1.73801
-1.67797e+06	1.73972
-1.67475e+06	1.73972
-1.67153e+06	1.73972
-1.66832e+06	1.75354
-1.6651e+06	1.75528
-1.66188e+06	1.75701
-1.65866e+06	1.75875
-1.65544e+06	1.76049
-1.65222e+06	1.76223
-1.649e+06	1.76572
-1.64578e+06	1.77097
-1.64256e+06	1.7868
-1.63934e+06	1.7868
-1.63613e+06	1.78856
-1.63291e+06	1.78856
-1.62969e+06	1.78856
-1.62647e+06	1.78856
-1.62325e+06	1.78856
-1.62003e+06	1.7868
-1.61681e+06	1.7868
-1.61359e+06	1.78503
-1.61037e+06	1.78503
-1.60716e+06	1.76223
-1.60394e+06	1.75875
-1.60072e+06	1.75875
-1.5975e+06	1.75875
-1.59428e+06	1.75875
-1.59106e+06	1.75701
-1.58784e+06	1.75701
-1.58462e+06	1.75701
-1.5814e+06	1.75875
-1.57819e+06	1.75875
-1.57497e+06	1.76223
-1.57175e+06	1.76572
-1.56853e+06	1.76922
-1.56531e+06	1.76922
-1.56209e+06	1.77097
-1.55887e+06	1.77272
-1.55565e+06	1.77798
-1.55243e+06	1.77974
-1.54922e+06	1.77974
-1.546e+06	1.7815
-1.54278e+06	1.7815
-1.53956e+06	1.80455
-1.53634e+06	1.80634
-1.53312e+06	1.80812
-1.5299e+06	1.80812
-1.52668e+06	1.80991
-1.52346e+06	1.80991
-1.52025e+06	1.80991
-1.51703e+06	1.80991
-1.51381e+06	1.80991
-1.51059e+06	1.80812
-1.50737e+06	1.80812
-1.50415e+06	1.80634
-1.50093e+06	1.80634
-1.49771e+06	1.80277
-1.49449e+06	1.80099
-1.49127e+06	1.79921
-1.48806e+06	1.79921
-1.48484e+06	1.79921
-1.48162e+06	1.79743
-1.4784e+06	1.79743
-1.47518e+06	1.79743
-1.47196e+06	1.79743
-1.46874e+06	1.79743
-1.46552e+06	1.79743
-1.4623e+06	1.80099
-1.45909e+06	1.80634
-1.45587e+06	1.8117
-1.45265e+06	1.81529
-1.44943e+06	1.81529
-1.44621e+06	1.81709
-1.44299e+06	1.81888
-1.43977e+06	1.82068
-1.43655e+06	1.82248
-1.43333e+06	1.83333
-1.43012e+06	1.83514
-1.4269e+06	1.83696
-1.42368e+06	1.83877
-1.42046e+06	1.83877
-1.41724e+06	1.83877
-1.41402e+06	1.83877
-1.4108e+06	1.83696
-1.40758e+06	1.83696
-1.40436e+06	1.83333
-1.40115e+06	1.83152
-1.39793e+06	1.83152
-1.39471e+06	1.83152
-1.39149e+06	1.82971
-1.38827e+06	1.82971
-1.38505e+06	1.82971
-1.38183e+06	1.82971
-1.37861e+06	1.82971
-1.37539e+06	1.82971
-1.37218e+06	1.82971
-1.36896e+06	1.82971
-1.36574e+06	1.82971
-1.36252e+06	1.82971
-1.3593e+06	1.82971
-1.35608e+06	1.82971
-1.35286e+06	1.82971
-1.34964e+06	1.82971
-1.34642e+06	1.83152
-1.3432e+06	1.83514
-1.33999e+06	1.83877
-1.33677e+06	1.83877
-1.33355e+06	1.83877
-1.33033e+06	1.83877
-1.32711e+06	1.83877
-1.32389e+06	1.83877
-1.32067e+06	1.83696
-1.31745e+06	1.83333
-1.31423e+06	1.83333
-1.31102e+06	1.83152
-1.3078e+06	1.82971
-1.30458e+06	1.82971
-1.30136e+06	1.8279
-1.29814e+06	1.8279
-1.29492e+06	1.82609
-1.2917e+06	1.82248
-1.28848e+06	1.82068
-1.28526e+06	1.82068
-1.28205e+06	1.82068
-1.27883e+06	1.82068
-1.27561e+06	1.82068
-1.27239e+06	1.82068
-1.26917e+06	1.82068
-1.26595e+06	1.82068
-1.26273e+06	1.81888
-1.25951e+06	1.81888
-1.25629e+06	1.82068
-1.25308e+06	1.82068
-1.24986e+06	1.82609
-1.24664e+06	1.8279
-1.24342e+06	1.82971
-1.2402e+06	1.82971
-1.23698e+06	1.82971
-1.23376e+06	1.83152
-1.23054e+06	1.83152
-1.22732e+06	1.83152
-1.2241e+06	1.83152
-1.22089e+06	1.82971
-1.21767e+06	1.82971
-1.21445e+06	1.82971
-1.21123e+06	1.8279
-1.20801e+06	1.8279
-1.20479e+06	1.82609
-1.20157e+06	1.82248
-1.19835e+06	1.81888
-1.19513e+06	1.81888
-1.19192e+06	1.82068
-1.1887e+06	1.82068
-1.18548e+06	1.82068
-1.18226e+06	1.81529
-1.17904e+06	1.8135
-1.17582e+06	1.8117
-1.1726e+06	1.80991
-1.16938e+06	1.80991
-1.16616e+06	1.80991
-1.16295e+06	1.80812
-1.15973e+06	1.80634
-1.15651e+06	1.80277
-1.15329e+06	1.80099
-1.15007e+06	1.80099
-1.14685e+06	1.80099
-1.14363e+06	1.79743
-1.14041e+06	1.79743
-1.13719e+06	1.79565
-1.13398e+06	1.7921
-1.13076e+06	1.79033
-1.12754e+06	1.78856
-1.12432e+06	1.78856
-1.1211e+06	1.7868
-1.11788e+06	1.7868
-1.11466e+06	1.78327
-1.11144e+06	1.77974
-1.10822e+06	1.77798
-1.10501e+06	1.77623
-1.10179e+06	1.77623
-1.09857e+06	1.77623
-1.09535e+06	1.77974
-1.09213e+06	1.77798
-1.08891e+06	1.77623
-1.08569e+06	1.77447
-1.08247e+06	1.77097
-1.07925e+06	1.76922
-1.07603e+06	1.76922
-1.07282e+06	1.76747
-1.0696e+06	1.76747
-1.06638e+06	1.76572
-1.06316e+06	1.76572
-1.05994e+06	1.76572
-1.05672e+06	1.76223
-1.0535e+06	1.76223
-1.05028e+06	1.76049
-1.04706e+06	1.75701
-1.04385e+06	1.75528
-1.04063e+06	1.75181
-1.03741e+06	1.75008
-1.03419e+06	1.74704
-1.03097e+06	1.73855
-1.02775e+06	1.73114
-1.02453e+06	1.72772
-1.02131e+06	1.72261
-1.01809e+06	1.7209
-1.01488e+06	1.70903
-1.01166e+06	1.70566
-1.00844e+06	1.70061
-1.00522e+06	1.69725
-1.002e+06	1.67391
-998781	1.67391
-995562	1.67391
-992343	1.67226
-989124	1.67226
-985905	1.67391
-982686	1.67391
-979467	1.67226
-976249	1.67061
-973030	1.6673
-969811	1.6673
-966592	1.65908
-963373	1.65417
-960154	1.62499
-956935	1.62338
-953716	1.62178
-950497	1.61857
-947278	1.61857
-944059	1.61697
-940840	1.61378
-937622	1.61218
-934403	1.61059
-931184	1.609
-927965	1.609
-924746	1.60741
-921527	1.60741
-918308	1.60423
-915089	1.60265
-911870	1.59948
-908651	1.59948
-905432	1.59632
-902214	1.59474
-898995	1.59317
-895776	1.59159
-892557	1.59002
-889338	1.59002
-886119	1.59002
-882900	1.59317
-879681	1.59474
-876462	1.59474
-873243	1.59632
-870024	1.5979
-866805	1.59948
-863587	1.59948
-860368	1.59948
-857149	1.59948
-853930	1.59948
-850711	1.5979
-847492	1.59632
-844273	1.59317
-841054	1.57455
-837835	1.57282
-834616	1.57126
-831397	1.56661
-828178	1.56352
-824960	1.55888
-821741	1.55427
-818522	1.54507
-815303	1.54507
-812084	1.5329
-808865	1.53138
-805646	1.53138
-802427	1.52987
-799208	1.52836
-795989	1.52836
-792770	1.51632
-789552	1.51482
-786333	1.51482
-783114	1.51332
-779895	1.51332
-776676	1.51332
-773457	1.51332
-770238	1.51182
-767019	1.49968
-763800	1.49547
-760581	1.49252
-757362	1.48809
-754143	1.48809
-750925	1.48222
-747706	1.47345
-744487	1.47054
-741268	1.46764
-738049	1.46619
-734830	1.46329
-731611	1.46329
-728392	1.46184
-725173	1.4604
-721954	1.45896
-718735	1.44889
-715516	1.44746
-712298	1.44746
-709079	1.45033
-705860	1.45176
-702641	1.4532
-699422	1.45463
-696203	1.45896
-692984	1.46329
-689765	1.46619
-686546	1.472
-683327	1.47637
-680108	1.47783
-676890	1.47929
-673671	1.47929
-670452	1.47929
-667233	1.47783
-664014	1.47783
-660795	1.47637
-657576	1.46619
-654357	1.46474
-651138	1.46474
-647919	1.46329
-644700	1.46184
-641481	1.4604
-638263	1.44746
-635044	1.44603
-631825	1.44603
-628606	1.44603
-625387	1.44603
-622168	1.4446
-618949	1.44317
-615730	1.44175
-612511	1.43142
-609292	1.42333
-606073	1.42193
-602854	1.42193
-599636	1.42193
-596417	1.42193
-593198	1.42193
-589979	1.42052
-586760	1.41912
-583541	1.41771
-580322	1.41631
-577103	1.41631
-573884	1.41631
-570665	1.41631
-567446	1.41631
-564228	1.41491
-561009	1.41351
-557790	1.41212
-554571	1.41212
-551352	1.40933
-548133	1.40933
-544914	1.40933
-541695	1.40376
-538476	1.39961
-535257	1.39822
-532038	1.39546
-528819	1.3927
-525601	1.39133
-522382	1.38995
-519163	1.38858
-515944	1.38858
-512725	1.38721
-509506	1.37764
-506287	1.37492
-503068	1.37356
-499849	1.37356
-496630	1.3722
-493411	1.36494
-490192	1.36139
-486974	1.36139
-483755	1.36139
-480536	1.36139
-477317	1.36139
-474098	1.36139
-470879	1.36139
-467660	1.35736
-464441	1.35601
-461222	1.35467
-458003	1.35334
-454784	1.35334
-451566	1.352
-448347	1.352
-445128	1.35334
-441909	1.35334
-438690	1.35334
-435471	1.35334
-432252	1.35334
-429033	1.352
-425814	1.35066
-422595	1.34666
-419376	1.34002
-416157	1.33737
-412939	1.32029
-409720	1.31768
-406501	1.31378
-403282	1.31118
-400063	1.30859
-396844	1.3073
-393625	1.29572
-390406	1.29444
-387187	1.29316
-383968	1.29316
-380749	1.29316
-377530	1.29316
-374312	1.29316
-371093	1.29316
-367874	1.29316
-364655	1.29316
-361436	1.29316
-358217	1.29316
-354998	1.29188
-351779	1.2906
-348560	1.28384
-345341	1.28043
-342122	1.28043
-338904	1.28043
-335685	1.28043
-332466	1.28043
-329247	1.27917
-326028	1.27917
-322809	1.2779
-319590	1.27538
-316371	1.27286
-313152	1.27286
-309933	1.2716
-306714	1.2716
-303495	1.27035
-300277	1.26784
-297058	1.26533
-293839	1.26533
-290620	1.26533
-287401	1.26408
-284182	1.26408
-280963	1.26408
-277744	1.26533
-274525	1.26533
-271306	1.26533
-268087	1.26533
-264868	1.26533
-261650	1.26533
-258431	1.26533
-255212	1.26533
-251993	1.26533
-248774	1.26533
-245555	1.26533
-242336	1.26533
-239117	1.26533
-235898	1.26533
-232679	1.26533
-229460	1.26533
-226242	1.26408
-223023	1.26283
-219804	1.26034
-216585	1.25909
-213366	1.2566
-210147	1.25536
-206928	1.25536
-203709	1.25288
-200490	1.23566
-197271	1.23444
-194052	1.23322
-190833	1.232
-187615	1.22956
-184396	1.22592
-181177	1.2235
-177958	1.2128
-174739	1.20668
-171520	1.20549
-168301	1.20429
-165082	1.2031
-161863	1.20192
-158644	1.20192
-155425	1.20026
-152206	1.19245
-148988	1.19127
-145769	1.19009
-142550	1.18774
-139331	1.18774
-136112	1.18774
-132893	1.18656
-129674	1.18539
-126455	1.18305
-123236	1.18305
-120017	1.18305
-116798	1.18305
-113580	1.18305
-110361	1.18305
-107142	1.18305
-103923	1.18305
-100704	1.18188
-97484.9	1.18071
-94266	1.17955
-91047.1	1.17722
-87828.2	1.17489
-84609.3	1.16679
-81390.4	1.16448
-78171.5	1.16333
-74952.5	1.15988
-71733.6	1.15531
-68514.7	1.15416
-65295.8	1.15188
-62076.9	1.15188
-58858	1.15074
-55639.1	1.15074
-52420.1	1.14961
-49201.2	1.14961
-45982.3	1.14847
-42763.4	1.1462
-39544.5	1.14507
-36325.6	1.14507
-33106.7	1.14281
-29887.7	1.14055
-26668.8	1.14055
-23449.9	1.13605
-20231	1.1338
-17012.1	1.13268
-13793.2	1.13156
-10574.3	1.13156
-7355.34	1.13156
-4136.42	1.13156
-917.511	1.13156
2301.4	1.13156
5520.32	1.13156
8739.23	1.13156
11958.1	1.13268
15177.1	1.1338
18396	1.13492
21614.9	1.13605
24833.8	1.13605
28052.7	1.13605
31271.6	1.1338
34490.5	1.13268
37709.5	1.13156
40928.4	1.13044
44147.3	1.13044
47366.2	1.12933
50585.1	1.1271
53804	1.12598
57022.9	1.12487
60241.9	1.12154
63460.8	1.1138
66679.7	1.1127
69898.6	1.1116
73117.5	1.10831
76336.4	1.10831
79555.3	1.10721
82774.3	1.10721
85993.2	1.10721
89212.1	1.10612
92431	1.10612
95649.9	1.10612
98868.8	1.10612
102088	1.10612
105307	1.10612
108526	1.10721
111744	1.1094
114963	1.1105
118182	1.1116
121401	1.1116
124620	1.1116
127839	1.1116
131058	1.1116
134277	1.1138
137496	1.1138
140715	1.1149
143934	1.11932
147153	1.11932
150371	1.11932
153590	1.11932
156809	1.12043
160028	1.12154
163247	1.12265
166466	1.12265
169685	1.12265
172904	1.12376
176123	1.12376
179342	1.12376
182561	1.12376
185780	1.12376
188998	1.12376
192217	1.12376
195436	1.12154
198655	1.10791
201874	1.10612
205093	1.10503
208312	1.10066
211531	1.09524
214750	1.09415
217969	1.09415
221188	1.09307
224406	1.08713
227625	1.08232
230844	1.08232
234063	1.08232
237282	1.08339
240501	1.09091
243720	1.09199
246939	1.09307
250158	1.09307
253377	1.09415
256596	1.09524
259815	1.09524
263033	1.09524
266252	1.09524
269471	1.09524
272690	1.09524
275909	1.09415
279128	1.09307
282347	1.09199
285566	1.09091
288785	1.08983
292004	1.08983
295223	1.08876
298442	1.08876
301660	1.08876
304879	1.08876
308098	1.08876
311317	1.08876
314536	1.08876
317755	1.08876
320974	1.08876
324193	1.08876
327412	1.08876
330631	1.08876
333850	1.08876
337068	1.08876
340287	1.08876
343506	1.08876
346725	1.08876
349944	1.08876
353163	1.08876
356382	1.08876
359601	1.08876
362820	1.08876
366039	1.08876
369258	1.08876
372477	1.08983
375695	1.09199
378914	1.09307
382133	1.09415
385352	1.09524
388571	1.09524
391790	1.09524
395009	1.09524
398228	1.09524
401447	1.09524
404666	1.09632
407885	1.10284
411104	1.10393
414322	1.10612
417541	1.10831
420760	1.11601
423979	1.11822
427198	1.11822
430417	1.11932
433636	1.12043
436855	1.12154
440074	1.12487
443293	1.12598
446512	1.12598
449730	1.12821
452949	1.12821
456168	1.12933
459387	1.12933
462606	1.13044
465825	1.12933
469044	1.12821
472263	1.12598
475482	1.12043
478701	1.11822
481920	1.11822
485139	1.11711
488357	1.1149
491576	1.1127
494795	1.1127
498014	1.10796
501233	1.08446
504452	1.08339
507671	1.08232
510890	1.08232
514109	1.08125
517328	1.08125
520547	1.08125
523766	1.08125
526984	1.08125
530203	1.08232
533422	1.08339
536641	1.08553
539860	1.08876
543079	1.09091
546298	1.09091
549517	1.09307
552736	1.09415
555955	1.09415
559174	1.09415
562392	1.09415
565611	1.09632
568830	1.0974
572049	1.09849
575268	1.09958
578487	1.09958
581706	1.09958
584925	1.09958
588144	1.10066
591363	1.10066
594582	1.09958
597801	1.09849
601019	1.09632
604238	1.09524
607457	1.09415
610676	1.09307
613895	1.09199
617114	1.09091
620333	1.08983
623552	1.08661
626771	1.08145
629990	1.07698
633209	1.07591
636428	1.07698
639646	1.07591
642865	1.07591
646084	1.07591
649303	1.07485
652522	1.07485
655741	1.07485
658960	1.07485
662179	1.07485
665398	1.07485
668617	1.07485
671836	1.07485
675055	1.07485
678273	1.07273
681492	1.07273
684711	1.07167
687930	1.07061
691149	1.06849
694368	1.06849
697587	1.06849
700806	1.06955
704025	1.06849
707244	1.06955
710463	1.06955
713681	1.07061
716900	1.06955
720119	1.06849
723338	1.06849
726557	1.06849
729776	1.06955
732995	1.06955
736214	1.06849
739433	1.06849
742652	1.06849
745871	1.06849
749090	1.06849
752308	1.06849
755527	1.06849
758746	1.06849
761965	1.06849
765184	1.06849
768403	1.06849
771622	1.06849
774841	1.06849
778060	1.06849
781279	1.06849
784498	1.06849
787717	1.06849
790935	1.06849
794154	1.06849
797373	1.06849
800592	1.06849
803811	1.06849
807030	1.06849
810249	1.06849
813468	1.06849
816687	1.06849
819906	1.06955
823125	1.06955
826343	1.06849
829562	1.06849
832781	1.06744
836000	1.06638
839219	1.06533
842438	1.06428
845657	1.06112
848876	1.06007
852095	1.05903
855314	1.05903
858533	1.05903
861752	1.05798
864970	1.05798
868189	1.05693
871408	1.05589
874627	1.0538
877846	1.04653
881065	1.04344
884284	1.04344
887503	1.04344
890722	1.04137
893941	1.04034
897160	1.04034
900379	1.04034
903597	1.04034
906816	1.04034
910035	1.04034
913254	1.04137
916473	1.04137
919692	1.04344
922911	1.04447
926130	1.04447
929349	1.0455
932568	1.04653
935787	1.04653
939005	1.0455
942224	1.04447
945443	1.04344
948662	1.0424
951881	1.04034
955100	1.03932
958319	1.03829
961538	1.03726
964757	1.03011
967976	1.02909
971195	1.02807
974414	1.02807
977632	1.02807
980851	1.02706
984070	1.02706
987289	1.02706
990508	1.02807
993727	1.02706
996946	1.02807
1.00016e+06	1.03011
1.00338e+06	1.03419
1.0066e+06	1.03624
1.00982e+06	1.03829
1.01304e+06	1.03932
1.01626e+06	1.04034
1.01948e+06	1.04137
1.0227e+06	1.04137
1.02592e+06	1.04137
1.02914e+06	1.04137
1.03235e+06	1.04137
1.03557e+06	1.04137
1.03879e+06	1.04034
1.04201e+06	1.04034
1.04523e+06	1.03847
1.04845e+06	1.03113
1.05167e+06	1.03011
1.05489e+06	1.02909
1.05811e+06	1.02909
1.06132e+06	1.02909
1.06454e+06	1.02909
1.06776e+06	1.02909
1.07098e+06	1.03011
1.0742e+06	1.04034
1.07742e+06	1.04034
1.08064e+06	1.04137
1.08386e+06	1.04137
1.08708e+06	1.0424
1.09029e+06	1.0424
1.09351e+06	1.04653
1.09673e+06	1.04757
1.09995e+06	1.04757
1.10317e+06	1.04861
1.10639e+06	1.04964
1.10961e+06	1.04964
1.11283e+06	1.05068
1.11605e+06	1.0538
1.11926e+06	1.05485
1.12248e+06	1.05589
1.1257e+06	1.05693
1.12892e+06	1.05798
1.13214e+06	1.05798
1.13536e+06	1.05798
1.13858e+06	1.05798
1.1418e+06	1.05798
1.14502e+06	1.05693
1.14823e+06	1.05693
1.15145e+06	1.05693
1.15467e+06	1.05485
1.15789e+06	1.05485
1.16111e+06	1.05276
1.16433e+06	1.05172
1.16755e+06	1.05068
1.17077e+06	1.04964
1.17399e+06	1.04757
1.17721e+06	1.04757
1.18042e+06	1.0455
1.18364e+06	1.04344
1.18686e+06	1.04034
1.19008e+06	1.03932
1.1933e+06	1.03726
1.19652e+06	1.03624
1.19974e+06	1.03419
1.20296e+06	1.03419
1.20618e+06	1.03419
1.20939e+06	1.03419
1.21261e+06	1.03419
1.21583e+06	1.03419
1.21905e+06	1.03419
1.22227e+06	1.03419
1.22549e+06	1.03419
1.22871e+06	1.03317
1.23193e+06	1.03215
1.23515e+06	1.03113
1.23836e+06	1.03011
1.24158e+06	1.01796
1.2448e+06	1.01595
1.24802e+06	1.01394
1.25124e+06	1.01194
1.25446e+06	1.01294
1.25768e+06	1.01194
1.2609e+06	1.01194
1.26412e+06	1.01094
1.26733e+06	1.01094
1.27055e+06	1.01094
1.27377e+06	1.01094
1.27699e+06	1.01194
1.28021e+06	1.01194
1.28343e+06	1.01294
1.28665e+06	1.01494
1.28987e+06	1.01595
1.29309e+06	1.01595
1.2963e+06	1.01796
1.29952e+06	1.01896
1.30274e+06	1.01997
1.30596e+06	1.02098
1.30918e+06	1.02098
1.3124e+06	1.02098
1.31562e+06	1.02199
1.31884e+06	1.02199
1.32206e+06	1.02199
1.32528e+06	1.02199
1.32849e+06	1.02199
1.33171e+06	1.02199
1.33493e+06	1.02199
1.33815e+06	1.02199
1.34137e+06	1.02199
1.34459e+06	1.02199
1.34781e+06	1.02199
1.35103e+06	1.02199
1.35425e+06	1.02199
1.35746e+06	1.02199
1.36068e+06	1.02199
1.3639e+06	1.02199
1.36712e+06	1.02199
1.37034e+06	1.02199
1.37356e+06	1.02199
1.37678e+06	1.02199
1.38e+06	1.02199
1.38322e+06	1.02199
1.38643e+06	1.02199
1.38965e+06	1.02098
1.39287e+06	1.01997
1.39609e+06	1.01896
1.39931e+06	1.01695
1.40253e+06	1.01595
1.40575e+06	1.01494
1.40897e+06	1.01394
1.41219e+06	1.01294
1.4154e+06	1.01094
1.41862e+06	1.00994
1.42184e+06	1.00994
1.42506e+06	1.00994
1.42828e+06	1.01094
1.4315e+06	1.01194
1.43472e+06	1.01294
1.43794e+06	1.01394
1.44116e+06	1.01595
1.44438e+06	1.01796
1.44759e+06	1.01997
1.45081e+06	1.02098
1.45403e+06	1.02199
1.45725e+06	1.023
1.46047e+06	1.023
1.46369e+06	1.023
1.46691e+06	1.023
1.47013e+06	1.02199
1.47335e+06	1.01997
1.47656e+06	1.01695
1.47978e+06	1.01595
1.483e+06	1.01494
1.48622e+06	1.01494
1.48944e+06	1.01494
1.49266e+06	1.01595
1.49588e+06	1.01595
1.4991e+06	1.01394
1.50232e+06	1.01394
1.50553e+06	1.01294
1.50875e+06	1.01194
1.51197e+06	1.00994
1.51519e+06	1.00894
1.51841e+06	1.00794
1.52163e+06	1.00695
1.52485e+06	1.00496
1.52807e+06	1.00297
1.53129e+06	1.00099
1.5345e+06	1.00099
1.53772e+06	1.00099
1.54094e+06	1
1.54416e+06	1
1.54738e+06	1
1.5506e+06	1.00099
1.55382e+06	1
1.55704e+06	1
1.56026e+06	1
1.56347e+06	1
1.56669e+06	1.00099
1.56991e+06	1.00099
1.57313e+06	1.00099
1.57635e+06	1.00198
1.57957e+06	1.00198
1.58279e+06	1.00297
1.58601e+06	1.00496
1.58923e+06	1.00695
1.59245e+06	1.00894
1.59566e+06	1.00894
1.59888e+06	1.00994
1.6021e+06	1.01094
1.60532e+06	1.01194
1.60854e+06	1.01294
1.61176e+06	1.01394
1.61498e+06	1.01494
1.6182e+06	1.01695
1.62142e+06	1.01796
1.62463e+06	1.01796
1.62785e+06	1.01796
1.63107e+06	1.01796
1.63429e+06	1.01796
1.63751e+06	1.01796
1.64073e+06	1.01695
1.64395e+06	1.01695
1.64717e+06	1.01394
1.65039e+06	1.01194
1.6536e+06	1.00994
1.65682e+06	1.00894
1.66004e+06	0.995763
1.66326e+06	0.995068
1.66648e+06	0.995068
1.6697e+06	0.995068
1.67292e+06	0.995068
1.67614e+06	0.995068
1.67936e+06	0.995068
1.68257e+06	0.995068
1.68579e+06	0.995068
1.68901e+06	0.995068
1.69223e+06	0.995068
1.69545e+06	0.995068
1.69867e+06	0.995068
1.70189e+06	0.997038
1.70511e+06	0.998024
1.70833e+06	0.998024
1.71154e+06	1
1.71476e+06	1
1.71798e+06	1
1.7212e+06	1.00099
1.72442e+06	1.00198
1.72764e+06	1.00297
1.73086e+06	1.01595
1.73408e+06	1.01695
1.7373e+06	1.01695
1.74052e+06	1.01695
1.74373e+06	1.01896
1.74695e+06	1.01896
1.75017e+06	1.02331
1.75339e+06	1.03521
1.75661e+06	1.04447
1.75983e+06	1.0455
1.76305e+06	1.04861
1.76627e+06	1.05068
1.76949e+06	1.05276
1.7727e+06	1.0538
1.77592e+06	1.07273
1.77914e+06	1.07591
1.78236e+06	1.07911
1.78558e+06	1.08125
1.7888e+06	1.08339
1.79202e+06	1.08446
1.79524e+06	1.10393
1.79846e+06	1.10721
1.80167e+06	1.10831
1.80489e+06	1.1094
1.80811e+06	1.1094
1.81133e+06	1.1094
1.81455e+06	1.1105
1.81777e+06	1.1127
1.82099e+06	1.1138
1.82421e+06	1.11601
1.82743e+06	1.12043
1.83064e+06	1.12933
1.83386e+06	1.13156
1.83708e+06	1.13582
1.8403e+06	1.14168
1.84352e+06	1.14281
1.84674e+06	1.1462
1.84996e+06	1.14507
1.85318e+06	1.14507
1.8564e+06	1.2031
1.85961e+06	1.2031
1.86283e+06	1.20429
1.86605e+06	1.20549
1.86927e+06	1.20787
1.87249e+06	1.21026
1.87571e+06	1.27612
1.87893e+06	1.30152
1.88215e+06	1.31841
1.88537e+06	1.33605
1.88859e+06	1.3387
1.8918e+06	1.34135
1.89502e+06	1.38173
1.89824e+06	1.3831
1.90146e+06	1.38447
1.90468e+06	1.4532
1.9079e+06	1.45751
1.91112e+06	1.4708
1.91434e+06	1.47783
1.91756e+06	1.47929
1.92077e+06	1.48076
1.92399e+06	1.609
1.92721e+06	1.61218
1.93043e+06	1.61537
1.93365e+06	1.61697
1.93687e+06	1.61857
1.94009e+06	1.62753
1.94331e+06	1.66237
1.94653e+06	1.66401
1.94974e+06	1.66401
1.95296e+06	1.66401
1.95618e+06	1.66566
1.9594e+06	1.6703
1.96262e+06	1.69055
1.96584e+06	1.69389
1.96906e+06	1.69892
1.97228e+06	1.70061
1.9755e+06	1.70061
1.97871e+06	1.70061
1.98193e+06	1.70061
1.98515e+06	1.70061
1.98837e+06	1.70061
1.99159e+06	1.70061
1.99481e+06	1.70061
1.99803e+06	1.70061
2.00125e+06	1.70061
2.00447e+06	1.70061

## Sheet: Bs_IHG_MM
Position_bp	MarkerFreq
-2.06426e+06	0.981474
-2.04978e+06	0.995623
-2.03529e+06	1.01151
-2.02081e+06	1.01999
-2.00632e+06	1.02344
-1.99184e+06	1.03628
-1.97735e+06	1.02006
-1.96287e+06	1.00834
-1.94838e+06	1.00672
-1.9339e+06	1.02251
-1.91941e+06	1.03373
-1.90493e+06	1.04892
-1.89044e+06	1.05376
-1.87596e+06	1.06792
-1.86147e+06	1.08513
-1.84699e+06	1.07578
-1.8325e+06	1.04986
-1.81802e+06	1.05694
-1.80353e+06	1.06417
-1.78905e+06	1.08802
-1.77456e+06	1.11938
-1.76008e+06	1.11596
-1.74559e+06	1.10791
-1.73111e+06	1.11508
-1.71662e+06	1.11609
-1.70214e+06	1.10798
-1.68765e+06	1.1241
-1.67317e+06	1.12963
-1.65868e+06	1.12526
-1.64419e+06	1.13874
-1.62971e+06	1.12494
-1.61522e+06	1.13744
-1.60074e+06	1.153
-1.58625e+06	1.14196
-1.57177e+06	1.1577
-1.55728e+06	1.15983
-1.5428e+06	1.16251
-1.52831e+06	1.18648
-1.51383e+06	1.16442
-1.49934e+06	1.17316
-1.48486e+06	1.18879
-1.47037e+06	1.18393
-1.45589e+06	1.16546
-1.4414e+06	1.17193
-1.42692e+06	1.18627
-1.41243e+06	1.22027
-1.39795e+06	1.2109
-1.38346e+06	1.18271
-1.36898e+06	1.19403
-1.35449e+06	1.21418
-1.34001e+06	1.22683
-1.32552e+06	1.22565
-1.31104e+06	1.23388
-1.29655e+06	1.24917
-1.28207e+06	1.246
-1.26758e+06	1.23317
-1.2531e+06	1.23897
-1.23861e+06	1.24618
-1.22413e+06	1.23658
-1.20964e+06	1.25393
-1.19516e+06	1.26911
-1.18067e+06	1.25675
-1.16619e+06	1.26779
-1.1517e+06	1.29026
-1.13721e+06	1.29264
-1.12273e+06	1.28346
-1.10824e+06	1.28775
-1.09376e+06	1.28419
-1.07927e+06	1.30164
-1.06479e+06	1.35074
-1.0503e+06	1.35938
-1.03582e+06	1.33402
-1.02133e+06	1.33151
-1.00685e+06	1.34477
-992363	1.3614
-977878	1.34957
-963393	1.35796
-948908	1.38797
-934423	1.37841
-919938	1.35999
-905453	1.37178
-890967	1.3966
-876482	1.39348
-861997	1.40288
-847512	1.41699
-833027	1.41291
-818542	1.41802
-804056	1.43367
-789571	1.43719
-775086	1.45395
-760601	1.45208
-746116	1.43061
-731631	1.40874
-717146	1.43834
-702660	1.46727
-688175	1.48663
-673690	1.4552
-659205	1.45225
-644720	1.43193
-630235	1.45155
-615750	1.46538
-601264	1.4558
-586779	1.47103
-572294	1.49584
-557809	1.50691
-543324	1.50473
-528839	1.48121
-514354	1.4664
-499868	1.48006
-485383	1.50349
-470898	1.52625
-456413	1.52607
-441928	1.56311
-427443	1.57907
-412958	1.57506
-398472	1.58223
-383987	1.57816
-369502	1.57809
-355017	1.55176
-340532	1.55069
-326047	1.5805
-311562	1.60013
-297076	1.61191
-282591	1.62782
-268106	1.61622
-253621	1.6362
-239136	1.6376
-224651	1.66353
-210166	1.63206
-195680	1.60307
-181195	1.64611
-166710	1.68934
-152225	1.66133
-137740	1.68896
-123255	1.68416
-108770	1.71782
-94284.4	1.72461
-79799.2	1.66296
-65314.1	1.69941
-50828.9	1.76367
-36343.8	1.70655
-21858.6	1.69778
-7373.5	1.72243
7111.64	1.742
21596.8	1.78118
36081.9	1.79168
50567.1	1.75072
65052.2	1.72598
79537.4	1.73394
94022.5	1.73696
108508	1.74692
122993	1.73915
137478	1.66761
151963	1.61601
166448	1.57743
180933	1.56924
195419	1.53988
209904	1.54115
224389	1.54336
238874	1.57752
253359	1.58718
267844	1.5746
282329	1.55742
296815	1.56936
311300	1.58625
325785	1.59902
340270	1.58509
354755	1.53444
369240	1.55665
383725	1.57971
398211	1.56103
412696	1.50646
427181	1.51778
441666	1.54974
456151	1.57989
470636	1.58539
485121	1.53948
499607	1.4968
514092	1.49473
528577	1.4815
543062	1.42771
557547	1.42493
572032	1.45938
586517	1.46358
601003	1.46347
615488	1.46298
629973	1.45478
644458	1.426
658943	1.42524
673428	1.4588
687913	1.46624
702399	1.46056
716884	1.42918
731369	1.43971
745854	1.44918
760339	1.42019
774824	1.42787
789309	1.40312
803795	1.39111
818280	1.40577
832765	1.39919
847250	1.39432
861735	1.3929
876220	1.3602
890706	1.35655
905191	1.35828
919676	1.35751
934161	1.34482
948646	1.32216
963131	1.33567
977616	1.35043
992102	1.32964
1.00659e+06	1.32847
1.02107e+06	1.31723
1.03556e+06	1.32086
1.05004e+06	1.33855
1.06453e+06	1.35232
1.07901e+06	1.35799
1.0935e+06	1.32682
1.10798e+06	1.32675
1.12247e+06	1.30233
1.13695e+06	1.27459
1.15144e+06	1.26834
1.16592e+06	1.269
1.18041e+06	1.29049
1.19489e+06	1.27119
1.20938e+06	1.27356
1.22386e+06	1.28488
1.23835e+06	1.26181
1.25283e+06	1.22159
1.26732e+06	1.24742
1.2818e+06	1.28497
1.29629e+06	1.27557
1.31077e+06	1.25707
1.32526e+06	1.22126
1.33975e+06	1.21407
1.35423e+06	1.23102
1.36872e+06	1.21892
1.3832e+06	1.21125
1.39769e+06	1.22254
1.41217e+06	1.22053
1.42666e+06	1.20245
1.44114e+06	1.19629
1.45563e+06	1.19678
1.47011e+06	1.19247
1.4846e+06	1.19519
1.49908e+06	1.19872
1.51357e+06	1.20472
1.52805e+06	1.20556
1.54254e+06	1.17762
1.55702e+06	1.15753
1.57151e+06	1.175
1.58599e+06	1.19818
1.60048e+06	1.17775
1.61496e+06	1.15884
1.62945e+06	1.17067
1.64393e+06	1.17684
1.65842e+06	1.16965
1.6729e+06	1.13199
1.68739e+06	1.11192
1.70187e+06	1.12558
1.71636e+06	1.13545
1.73084e+06	1.13739
1.74533e+06	1.12449
1.75981e+06	1.11219
1.7743e+06	1.12052
1.78878e+06	1.12091
1.80327e+06	1.09738
1.81775e+06	1.08478
1.83224e+06	1.08925
1.84673e+06	1.08327
1.86121e+06	1.06774
1.8757e+06	1.03314
1.89018e+06	1.06307
1.90467e+06	1.06382
1.91915e+06	1.0293
1.93364e+06	1.01781
1.94812e+06	1.01384
1.96261e+06	1.01484
1.97709e+06	1.00989
1.99158e+06	1.0128
2.00606e+06	1.01989

## Sheet: Bs_IHG_CA
Position_bp	MarkerFreq
-2.10674e+06	0.985091
-2.09231e+06	1.0065
-2.07788e+06	0.990015
-2.06345e+06	0.984285
-2.04902e+06	0.99476
-2.03459e+06	1.00743
-2.02016e+06	1.03041
-2.00573e+06	1.06148
-1.9913e+06	1.05008
-1.97687e+06	1.0396
-1.96244e+06	1.04704
-1.94801e+06	1.04387
-1.93358e+06	1.05222
-1.91915e+06	1.07779
-1.90472e+06	1.08788
-1.89029e+06	1.08984
-1.87586e+06	1.06782
-1.86143e+06	1.14124
-1.847e+06	1.11612
-1.83257e+06	1.08434
-1.81814e+06	1.06685
-1.80371e+06	1.07873
-1.78928e+06	1.1031
-1.77485e+06	1.11121
-1.76042e+06	1.09624
-1.74599e+06	1.11318
-1.73156e+06	1.12113
-1.71713e+06	1.10997
-1.7027e+06	1.09948
-1.68827e+06	1.12277
-1.67384e+06	1.14999
-1.65941e+06	1.16936
-1.64498e+06	1.15492
-1.63055e+06	1.12713
-1.61612e+06	1.11602
-1.60169e+06	1.1237
-1.58726e+06	1.14777
-1.57283e+06	1.16759
-1.5584e+06	1.13934
-1.54397e+06	1.17204
-1.52954e+06	1.20027
-1.51511e+06	1.18969
-1.50068e+06	1.16459
-1.48625e+06	1.16314
-1.47182e+06	1.15672
-1.45739e+06	1.16267
-1.44296e+06	1.19387
-1.42853e+06	1.21832
-1.4141e+06	1.22259
-1.39967e+06	1.20928
-1.38524e+06	1.17492
-1.3708e+06	1.2113
-1.35637e+06	1.24946
-1.34194e+06	1.22752
-1.32751e+06	1.2048
-1.31308e+06	1.21609
-1.29865e+06	1.26921
-1.28422e+06	1.29024
-1.26979e+06	1.31333
-1.25536e+06	1.2769
-1.24093e+06	1.23428
-1.2265e+06	1.24085
-1.21207e+06	1.27237
-1.19764e+06	1.29058
-1.18321e+06	1.28704
-1.16878e+06	1.29497
-1.15435e+06	1.31096
-1.13992e+06	1.32504
-1.12549e+06	1.37983
-1.11106e+06	1.38419
-1.09663e+06	1.34893
-1.0822e+06	1.36023
-1.06777e+06	1.37556
-1.05334e+06	1.36803
-1.03891e+06	1.36381
-1.02448e+06	1.39029
-1.01005e+06	1.39957
-995622	1.36547
-981192	1.364
-966762	1.39317
-952332	1.45396
-937902	1.46184
-923472	1.42309
-909042	1.41918
-894612	1.42907
-880182	1.44033
-865752	1.4412
-851321	1.46052
-836891	1.43995
-822461	1.43699
-808031	1.45274
-793601	1.48322
-779171	1.60115
-764741	1.51928
-750311	1.43187
-735881	1.40247
-721451	1.4325
-707021	1.47873
-692590	1.48801
-678160	1.51807
-663730	1.52313
-649300	1.49185
-634870	1.50145
-620440	1.52428
-606010	1.574
-591580	1.55968
-577150	1.55428
-562720	1.55401
-548289	1.54603
-533859	1.51222
-519429	1.54055
-504999	1.57422
-490569	1.61853
-476139	1.58982
-461709	1.5453
-447279	1.60795
-432849	1.64989
-418419	1.63226
-403988	1.62465
-389558	1.63626
-375128	1.63081
-360698	1.62253
-346268	1.61069
-331838	1.65427
-317408	1.64761
-302978	1.67413
-288548	1.69752
-274118	1.72463
-259688	1.79185
-245257	1.76091
-230827	1.74602
-216397	1.67099
-201967	1.69968
-187537	1.72783
-173107	1.71108
-158677	1.73743
-144247	1.78709
-129817	1.82557
-115387	1.8104
-100956	1.80911
-86526.3	1.77217
-72096.3	1.79659
-57666.2	1.82327
-43236.1	1.78338
-28806	1.76412
-14375.9	1.73672
54.2342	1.84974
14484.3	1.87399
28914.4	1.85154
43344.5	1.83951
57774.6	1.82592
72204.7	1.70392
86634.8	1.57545
101065	1.79712
115495	1.79344
129925	1.62985
144355	1.50278
158785	1.46303
173215	1.48386
187645	1.48516
202076	1.47611
216506	1.46237
230936	1.45488
245366	1.47094
259796	1.4745
274226	1.51074
288656	1.51872
303086	1.49228
317516	1.45668
331946	1.44612
346377	1.395
360807	1.40989
375237	1.4397
389667	1.4202
404097	1.38182
418527	1.33932
432957	1.42598
447387	1.43608
461817	1.36419
476247	1.36532
490678	1.34835
505108	1.33237
519538	1.32727
533968	1.30152
548398	1.32594
562828	1.31278
577258	1.33331
591688	1.2783
606118	1.33486
620548	1.34366
634979	1.31068
649409	1.29378
663839	1.30976
678269	1.34238
692699	1.4167
707129	1.33524
721559	1.28502
735989	1.31581
750419	1.39035
764849	1.38181
779279	1.29806
793710	1.25169
808140	1.25385
822570	1.26899
837000	1.30387
851430	1.25948
865860	1.18243
880290	1.20022
894720	1.20211
909150	1.20468
923580	1.20204
938011	1.18476
952441	1.17041
966871	1.17431
981301	1.23092
995731	1.22947
1.01016e+06	1.16085
1.02459e+06	1.17969
1.03902e+06	1.19696
1.05345e+06	1.29407
1.06788e+06	1.27008
1.08231e+06	1.18579
1.09674e+06	1.14622
1.11117e+06	1.16123
1.1256e+06	1.20567
1.14003e+06	1.1807
1.15446e+06	1.18035
1.16889e+06	1.20408
1.18332e+06	1.12029
1.19775e+06	1.11636
1.21218e+06	1.11786
1.22661e+06	1.11433
1.24104e+06	1.09366
1.25547e+06	1.12091
1.2699e+06	1.11443
1.28433e+06	1.13488
1.29876e+06	1.14672
1.31319e+06	1.09959
1.32762e+06	1.09783
1.34205e+06	1.1266
1.35648e+06	1.08196
1.37091e+06	1.0933
1.38534e+06	1.07635
1.39977e+06	1.04095
1.4142e+06	1.07056
1.42863e+06	1.08745
1.44306e+06	1.05595
1.45749e+06	1.02038
1.47192e+06	0.999356
1.48635e+06	1.03713
1.50078e+06	1.05247
1.51521e+06	1.01649
1.52964e+06	1.01559
1.54407e+06	1.02691
1.5585e+06	1.00691
1.57293e+06	1.01889
1.58736e+06	1.01556
1.6018e+06	0.975278
1.61623e+06	0.996805
1.63066e+06	1.02113
1.64509e+06	1.0214
1.65952e+06	0.994463
1.67395e+06	0.967233
1.68838e+06	0.944939
1.70281e+06	0.949538
1.71724e+06	0.974531
1.73167e+06	1.02169
1.7461e+06	1.04123
1.76053e+06	1.01529
1.77496e+06	1.01396
1.78939e+06	1.00019
1.80382e+06	0.98982
1.81825e+06	0.976054
1.83268e+06	0.961973
1.84711e+06	0.978684
1.86154e+06	0.972908
1.87597e+06	0.954732
1.8904e+06	1.02207
1.90483e+06	1.03013
1.91926e+06	0.984667
1.93369e+06	0.975657
1.94812e+06	1.00424
1.96255e+06	1.01023
1.97698e+06	1.01752
1.99141e+06	1.02515
2.00584e+06	1.01536
